# Supplementary material for: Genetic Background and Gene Essentiality
Source: Genes (Basel). 2025 May 13;16(5):570. doi: 10.3390/genes16050570 (PMC12111165; doi:10.3390/genes16050570)
Supplement: Supplementary file 1 [file genes-16-00570-s001.zip]

Archive with 1 entries (1 files):
- genes-3597118-Table S1.xlsx
