# Supplementary material for: Genetic Background and Gene Essentiality
Source: Genes (Basel). 2025 May 13;16(5):570. doi: 10.3390/genes16050570 (PMC12111165; doi:10.3390/genes16050570)
Supplement: Supplementary file 1 [file genes-16-00570-s001.zip › genes-3597118-Table S1.xlsx]

## Sheet: info
data - basic calculations for each RNAi x Strain
N2xOGEE - N2 fitness data (mean fitness 0.75) and OGEE classification
LKC34, MY16 x OGEE - LKC34 and MY16 fitness data (mean fitness 0.75) and OGEE (N2) classification
mean fitness <0,75 - gene essentiality classification for each strain, considering different mean fitness values
new - genes previously classified as nonessential, proved essential in the experiment
differences - genes with inconsisient classification across strains
N2 essentiality - statistical signification and fitness treshold methods tested for N2 strain in comparison to OGEE classification
p.adjust - p-values adjusted for multiple testing using FDR method
mean fitness - mean value of worm fitness

## Sheet: data
Gene	Strain	n	mean fitness	sd	CV	max	min	diff
adk-1	LKC34	134	0.939388	0.0527541	0.0561579	1.02894	0.734099	0.294838
ama-1	LKC34	36	0.248887	0.0482157	0.193725	0.32468	0.1602	0.16448
aps-1	LKC34	31	0.0402146	0.00798582	0.19858	0.0511876	0.0253099	0.0258778
aspm-1	LKC34	79	1.01075	0.0487544	0.0482359	1.09742	0.858169	0.239255
B0024.4	LKC34	56	1.01472	0.0347007	0.0341975	1.06638	0.898486	0.167898
B0238.11	LKC34	88	0.918383	0.110806	0.120653	1.04478	0.616393	0.428387
B0280.9	LKC34	44	0.838161	0.148037	0.176621	1.04404	0.547112	0.496932
B0361.6	LKC34	30	0.982296	0.0949051	0.0966155	1.05603	0.617141	0.43889
B0395.3	LKC34	44	1.01616	0.0281074	0.0276604	1.07545	0.960806	0.114641
bcas-2	LKC34	27	0.981239	0.0562754	0.0573513	1.20543	0.904973	0.300458
bli-1	LKC34	47	0.852932	0.122171	0.143237	1.06098	0.567575	0.493406
bli-2	LKC34	106	0.971208	0.0619959	0.0638338	1.09651	0.751442	0.345068
bli-5	LKC34	55	0.981893	0.0329448	0.0335523	1.05797	0.906641	0.151327
bud-31	LKC34	37	0.911932	0.114466	0.12552	1.14234	0.668959	0.473383
C14C10.2	LKC34	75	0.994206	0.0372708	0.037488	1.05803	0.79984	0.258194
C15H9.4	LKC34	51	0.986866	0.0328256	0.0332625	1.06021	0.929061	0.131152
C16C10.2	LKC34	56	0.640694	0.12719	0.19852	0.886118	0.403672	0.482446
C24G6.8	LKC34	59	0.983979	0.0227825	0.0231535	1.02845	0.881542	0.146911
C27F2.4	LKC34	65	0.990555	0.0440331	0.044453	1.05068	0.799899	0.25078
C34F6.1	LKC34	56	1.0025	0.0343244	0.0342388	1.06478	0.924157	0.140621
C35D10.6	LKC34	82	1.01447	0.0323892	0.0319272	1.09097	0.888438	0.202534
C36H8.1	LKC34	34	0.997323	0.0280079	0.0280831	1.0384	0.914257	0.124141
C37H5.5	LKC34	23	0.921846	0.164052	0.177961	1.05064	0.553525	0.497119
C39B10.1	LKC34	30	1.00903	0.0550554	0.0545626	1.05151	0.729786	0.321724
C43E11.9	LKC34	48	0.823877	0.151305	0.18365	1.02532	0.553984	0.471335
C46A5.1	LKC34	56	1.00256	0.024046	0.0239847	1.03709	0.913178	0.12391
C56A3.4	LKC34	53	0.987295	0.0364786	0.036948	1.054	0.866501	0.187504
calu-1	LKC34	92	0.933368	0.0598376	0.0641093	1.01608	0.742498	0.273586
cap-1	LKC34	95	0.922265	0.111975	0.121413	1.10997	0.629244	0.480731
capg-1	LKC34	65	0.93473	0.100108	0.107098	1.09152	0.634666	0.456853
cchl-1	LKC34	86	1.0022	0.0267706	0.0267119	1.05843	0.931098	0.12733
ccnk-1	LKC34	58	0.979956	0.0671094	0.0684821	1.05953	0.711982	0.34755
cdt-2	LKC34	72	1.00004	0.025133	0.0251319	1.04971	0.875102	0.174612
ceh-13	LKC34	51	0.994423	0.0220039	0.0221273	1.04206	0.946306	0.0957534
ceh-20	LKC34	84	0.911132	0.0777476	0.0853308	1.04979	0.716993	0.332795
ceh-32	LKC34	34	0.997368	0.0438505	0.0439662	1.05226	0.808438	0.243822
ceh-6	LKC34	46	1.00142	0.0467147	0.0466486	1.10665	0.846197	0.260452
cks-1	LKC34	47	0.923444	0.0840415	0.0910088	1.0588	0.655722	0.403082
col-131	LKC34	31	1.00668	0.027476	0.0272938	1.11992	0.955267	0.164652
col-38	LKC34	65	0.990848	0.0548289	0.0553353	1.06044	0.665011	0.395429
cox-11	LKC34	56	1.01168	0.0286806	0.0283493	1.06531	0.930978	0.134335
cox-4	LKC34	22	0.331501	0.0658569	0.198663	0.430872	0.235743	0.195129
cpf-1	LKC34	77	0.971958	0.0569804	0.0586244	1.09643	0.717695	0.378736
cpf-2	LKC34	35	0.502607	0.0973839	0.193758	0.659501	0.328812	0.330689
crt-1	LKC34	77	1.02147	0.0386318	0.0378198	1.10011	0.766017	0.334089
cwc-15	LKC34	94	0.7429	0.147349	0.198343	0.978867	0.509312	0.469555
cyk-4	LKC34	74	0.4319	0.0860245	0.199177	0.605579	0.274122	0.331457
D1046.2	LKC34	59	1.01055	0.0256527	0.025385	1.06928	0.957055	0.112222
D2030.3	LKC34	75	0.87761	0.144793	0.164986	1.06322	0.567001	0.49622
D2030.4	LKC34	59	0.878431	0.105309	0.119884	1.02387	0.656666	0.367204
dhs-28	LKC34	48	0.963623	0.0600368	0.0623032	1.0354	0.760649	0.27475
die-1	LKC34	65	0.530278	0.102785	0.193832	0.747076	0.336184	0.410892
dis-3	LKC34	49	0.622123	0.110558	0.177711	0.829872	0.372785	0.457087
div-1	LKC34	57	0.997733	0.0264164	0.0264764	1.04725	0.908402	0.13885
dpy-11	LKC34	40	0.97296	0.0318875	0.0327737	1.01287	0.863799	0.149067
dpy-13	LKC34	88	0.963775	0.0849424	0.0881352	1.10227	0.676829	0.425446
dpy-20	LKC34	53	1.01943	0.0492163	0.0482784	1.12047	0.743908	0.376565
dpy-3	LKC34	53	0.812616	0.125394	0.154309	1.01675	0.587149	0.429602
dpy-4	LKC34	37	0.961716	0.0657741	0.0683925	1.0215	0.629426	0.392074
dpy-6	LKC34	20	0.982913	0.0499754	0.0508442	1.04871	0.861096	0.187614
dpy-8	LKC34	62	0.998587	0.0368559	0.036908	1.07155	0.895379	0.176172
dpy-9	LKC34	56	0.860838	0.0903713	0.104981	1.00637	0.561471	0.444897
egg-3	LKC34	136	0.977232	0.0686997	0.0703003	1.10422	0.67539	0.428829
egl-20	LKC34	56	1.01953	0.0338365	0.0331882	1.10362	0.931013	0.172609
egl-45	LKC34	34	0.0586047	0.0114591	0.195531	0.0798575	0.0338844	0.0459731
eif-3.E	LKC34	51	0.301228	0.0594326	0.197301	0.452503	0.1737	0.278803
eif-6	LKC34	23	0.53644	0.102485	0.191046	0.778676	0.398853	0.379823
elo-2	LKC34	26	0.463754	0.0865442	0.186617	0.601575	0.29637	0.305205
elo-5	LKC34	22	0.509069	0.0984811	0.193453	0.707069	0.368564	0.338505
elo-6	LKC34	55	0.988984	0.0342028	0.0345838	1.06889	0.899013	0.169875
emb-27	LKC34	66	0.886138	0.118179	0.133364	1.0308	0.599451	0.431354
epg-5	LKC34	50	0.998341	0.0455303	0.045606	1.10606	0.799304	0.306758
exos-1	LKC34	62	0.961394	0.050653	0.052687	1.04208	0.784827	0.257258
exos-7	LKC34	90	0.769056	0.141063	0.183423	1.01321	0.522999	0.490211
F07E5.5	LKC34	65	1.00581	0.0233605	0.0232255	1.09802	0.953916	0.144106
F10E9.4	LKC34	67	0.831699	0.135242	0.162609	1.03618	0.555122	0.481057
F11E6.3	LKC34	47	0.950695	0.0458011	0.0481764	1.03441	0.80583	0.22858
F20D12.2	LKC34	59	0.854652	0.159441	0.186556	1.03982	0.55017	0.489652
F22B3.8	LKC34	76	1.00381	0.025397	0.0253005	1.04585	0.891771	0.154081
F25H8.2	LKC34	82	1.0202	0.0384158	0.0376553	1.10513	0.908356	0.196776
F28C6.8	LKC34	43	0.993255	0.0649953	0.0654367	1.06708	0.751082	0.315995
F29A7.6	LKC34	81	0.998291	0.0678717	0.0679879	1.14708	0.750585	0.396499
F29B9.11	LKC34	39	1.00817	0.040983	0.040651	1.08798	0.900489	0.187494
F30A10.9	LKC34	42	0.705319	0.131321	0.186187	0.948064	0.460893	0.487171
F32H5.1	LKC34	44	0.997512	0.0287942	0.028866	1.07288	0.903658	0.169223
F33H2.6	LKC34	40	0.977339	0.0750833	0.0768242	1.1076	0.746442	0.361154
F40F11.3	LKC34	53	0.990473	0.0535016	0.0540162	1.05971	0.782154	0.277552
F43G9.12	LKC34	23	0.5562	0.108362	0.194826	0.754694	0.375817	0.378877
F44E5.1	LKC34	50	0.245784	0.0491367	0.199918	0.337237	0.162666	0.174571
F44G4.1	LKC34	64	0.600801	0.119893	0.199555	0.822601	0.389704	0.432897
F45E6.1	LKC34	34	1.01235	0.0225103	0.0222357	1.05341	0.97308	0.080331
F47B8.10	LKC34	21	1.03231	0.0304934	0.029539	1.09139	0.971965	0.119426
F52B11.2	LKC34	49	0.965299	0.080088	0.0829671	1.07112	0.704175	0.366943
F53E10.6	LKC34	83	1.00158	0.0389561	0.0388945	1.05719	0.806775	0.250418
F53F4.11	LKC34	82	0.390056	0.0759019	0.194592	0.56241	0.194513	0.367897
F58A6.1	LKC34	60	0.973799	0.0847916	0.087073	1.06296	0.628938	0.434026
F58B3.4	LKC34	68	0.937053	0.122779	0.131027	1.08404	0.610827	0.473214
F58F12.1	LKC34	36	0.160435	0.0312131	0.194552	0.213285	0.114501	0.0987833
far-1	LKC34	51	1.00736	0.0209038	0.0207511	1.06434	0.966543	0.0977967
fars-3	LKC34	65	0.124815	0.0248691	0.199247	0.162543	0.0808395	0.0817036
fasn-1	LKC34	29	0.105391	0.0203345	0.192943	0.137598	0.0651475	0.0724506
fkh-6	LKC34	72	0.365959	0.072387	0.197801	0.515214	0.211862	0.303352
fos-1	LKC34	34	0.318855	0.060216	0.18885	0.438955	0.192275	0.24668
frg-1	LKC34	84	0.993604	0.0349546	0.0351796	1.05865	0.769746	0.288902
fzo-1	LKC34	51	0.969935	0.0829779	0.0855499	1.02654	0.530314	0.496222
fzy-1	LKC34	73	0.997656	0.0468111	0.0469211	1.08294	0.894644	0.188295
gbf-1	LKC34	64	0.870116	0.130083	0.149501	1.07345	0.587043	0.486408
gck-4	LKC34	60	1.02117	0.0377329	0.0369508	1.0864	0.874297	0.212102
gld-1	LKC34	83	1.00295	0.0300894	0.0300009	1.10728	0.94342	0.163858
gtf-2E1	LKC34	29	0.92144	0.106025	0.115065	1.08069	0.645266	0.435426
guk-1	LKC34	38	1.00928	0.0333018	0.0329956	1.06693	0.965124	0.101802
H41C03.1	LKC34	62	0.987308	0.0550616	0.0557694	1.08228	0.681929	0.400351
hel-1	LKC34	78	0.136468	0.026928	0.19732	0.185744	0.0854589	0.100285
hlh-2	LKC34	108	0.98237	0.0583863	0.0594341	1.05848	0.699225	0.359258
hnd-1	LKC34	51	0.993262	0.0437371	0.0440338	1.06466	0.770798	0.293859
idha-1	LKC34	98	0.966449	0.0509562	0.0527252	1.02953	0.668158	0.361375
ifo-1	LKC34	99	0.709413	0.131631	0.185549	0.957029	0.464839	0.49219
immp-1	LKC34	47	0.999688	0.0285501	0.028559	1.05459	0.925445	0.129144
imp-2	LKC34	51	0.953425	0.123449	0.12948	1.08629	0.59153	0.494759
ina-1	LKC34	74	0.963881	0.100256	0.104013	1.06325	0.576133	0.487116
inos-1	LKC34	76	0.983094	0.0653548	0.0664787	1.10933	0.612997	0.496336
K03B4.1	LKC34	33	0.980476	0.0558176	0.0569291	1.04285	0.778316	0.264536
K05C4.2	LKC34	41	1.00114	0.034533	0.0344938	1.07438	0.92992	0.144457
K07F5.14	LKC34	55	0.974039	0.0853075	0.0875813	1.09058	0.652238	0.438346
klp-19	LKC34	33	1.0829	0.119774	0.110604	1.45389	0.991197	0.462693
lam-1	LKC34	67	0.645131	0.128918	0.199832	0.886146	0.414274	0.471872
lbp-5	LKC34	59	1.00576	0.0518194	0.0515224	1.11032	0.759833	0.35049
let-70	LKC34	25	0.373842	0.0732791	0.196016	0.494485	0.254801	0.239684
let-711	LKC34	36	0.154172	0.0306429	0.198758	0.205282	0.106021	0.0992612
lin-11	LKC34	89	0.999582	0.0587995	0.0588241	1.06628	0.648351	0.417927
lin-31	LKC34	57	0.98398	0.0413647	0.0420382	1.05934	0.839652	0.219692
lips-9	LKC34	83	1.00021	0.0562068	0.0561952	1.09822	0.692424	0.4058
lmn-1	LKC34	70	0.879517	0.131274	0.149257	1.0734	0.574274	0.49913
lmp-1	LKC34	52	0.979323	0.0179779	0.0183575	1.01825	0.929677	0.0885725
lon-2	LKC34	51	1.0065	0.0256004	0.025435	1.06934	0.898525	0.170812
lpd-2	LKC34	51	0.9358	0.0996268	0.106462	1.12302	0.649476	0.473547
lpd-6	LKC34	30	0.552103	0.109214	0.197815	0.743728	0.387101	0.356628
lpd-7	LKC34	26	0.299373	0.0570912	0.190703	0.404208	0.210985	0.193222
lpd-9	LKC34	57	0.986734	0.0765894	0.077619	1.06979	0.718668	0.351125
M04B2.4	LKC34	53	0.98402	0.0386298	0.0392571	1.05234	0.846944	0.205399
mag-1	LKC34	72	0.82262	0.131503	0.159858	1.02237	0.526198	0.496174
mcm-2	LKC34	62	0.506691	0.101181	0.19969	0.70262	0.272795	0.429825
mdf-1	LKC34	44	0.982524	0.033834	0.0344358	1.06452	0.888128	0.176395
mes-3	LKC34	45	0.992788	0.045053	0.0453803	1.09627	0.851271	0.245
mig-32	LKC34	34	0.324386	0.0632307	0.194924	0.437578	0.205917	0.231661
mina-1	LKC34	73	0.995504	0.0424523	0.0426441	1.0692	0.812333	0.256865
mix-1	LKC34	55	0.988488	0.0490709	0.0496423	1.22813	0.88849	0.339642
mlc-3	LKC34	67	0.913741	0.0821736	0.0899309	1.02089	0.686141	0.334748
mlc-5	LKC34	40	0.925083	0.103011	0.111353	1.17375	0.697693	0.476055
mma-1	LKC34	38	0.947852	0.117499	0.123963	1.04941	0.576652	0.472763
mrpl-2	LKC34	45	0.982643	0.0344596	0.0350683	1.03128	0.794464	0.236817
mrpl-4	LKC34	58	0.623875	0.123251	0.197557	0.868101	0.373227	0.494875
mrpl-41	LKC34	82	1.0082	0.0346652	0.0343834	1.10173	0.957196	0.144538
mrpl-51	LKC34	94	0.954157	0.0606537	0.0635679	1.05734	0.732308	0.325031
mrpl-55	LKC34	39	1.0186	0.0467069	0.0458538	1.12781	0.915421	0.212385
mrps-11	LKC34	61	0.965864	0.0392574	0.0406449	1.02981	0.844864	0.18495
mrps-21	LKC34	63	0.961675	0.0307639	0.0319899	1.022	0.814128	0.20787
mrps-28	LKC34	70	1.01796	0.0329455	0.0323641	1.07653	0.853913	0.222621
mtr-4	LKC34	83	0.994704	0.0375986	0.0377988	1.04703	0.747581	0.299448
nars-1	LKC34	76	0.230132	0.0455547	0.19795	0.311838	0.146602	0.165236
nath-10	LKC34	50	0.390679	0.0775422	0.198481	0.534729	0.252992	0.281737
ndc-80	LKC34	101	1.00004	0.0300915	0.0300904	1.07333	0.869199	0.204134
noah-2	LKC34	36	0.120117	0.0235289	0.195882	0.16125	0.0858505	0.0753991
nol-10	LKC34	27	0.247015	0.0484765	0.196249	0.357588	0.167267	0.19032
nol-2	LKC34	22	0.409098	0.0777087	0.189951	0.542532	0.281578	0.260954
npp-7	LKC34	31	0.338784	0.0657566	0.194096	0.459436	0.232551	0.226885
oac-46	LKC34	55	1.00374	0.0473883	0.0472116	1.0984	0.768114	0.330291
ostd-1	LKC34	48	0.905916	0.129815	0.143297	1.06411	0.622815	0.441299
paa-1	LKC34	40	0.199767	0.0391009	0.195733	0.256748	0.133382	0.123366
par-6	LKC34	57	1.01554	0.0563971	0.0555344	1.18361	0.90857	0.275045
pat-10	LKC34	53	0.332584	0.0645042	0.193949	0.448687	0.226727	0.22196
pat-3	LKC34	29	0.102994	0.0204549	0.198602	0.137788	0.0744714	0.0633165
pbs-4	LKC34	53	0.128724	0.0250397	0.194523	0.176362	0.0906785	0.0856837
pbs-6	LKC34	44	0.135151	0.0266075	0.196872	0.181097	0.0824087	0.0986883
pept-3	LKC34	57	0.990916	0.0434162	0.0438142	1.04779	0.869161	0.178629
perm-5	LKC34	57	0.99638	0.0357651	0.0358951	1.04008	0.871182	0.168902
pfn-1	LKC34	58	1.00327	0.0334817	0.0333726	1.09388	0.902427	0.191458
pid-3	LKC34	59	0.991394	0.0537284	0.0541948	1.10589	0.825745	0.280149
pkc-3	LKC34	29	0.427381	0.0839346	0.196393	0.58329	0.305246	0.278044
pno-1	LKC34	93	1.02496	0.0435771	0.0425161	1.10447	0.909418	0.195054
pnp-1	LKC34	49	0.968568	0.0602874	0.0622439	1.12171	0.834453	0.287256
popl-1	LKC34	71	1.0053	0.04599	0.0457475	1.08134	0.760926	0.320411
prp-17	LKC34	54	0.69818	0.125367	0.179563	0.93615	0.441833	0.494317
prp-19	LKC34	91	0.37395	0.0740623	0.198054	0.519441	0.224816	0.294624
prp-38	LKC34	78	0.300887	0.0601394	0.199873	0.410838	0.188863	0.221975
prx-10	LKC34	72	0.992771	0.018951	0.019089	1.04128	0.953071	0.0882089
prx-13	LKC34	85	0.988808	0.0338577	0.0342409	1.05553	0.790161	0.265365
prx-14	LKC34	106	0.970981	0.0973874	0.100298	1.09421	0.611867	0.482348
prx-19	LKC34	68	1.02354	0.0441059	0.0430914	1.09983	0.893196	0.206635
prx-2	LKC34	41	1.00498	0.0326212	0.0324595	1.05691	0.909144	0.147764
pup-2	LKC34	38	0.988375	0.0652536	0.0660211	1.08216	0.73853	0.343628
qua-1	LKC34	62	1.00629	0.0375064	0.0372721	1.1068	0.887429	0.219371
R07E5.7	LKC34	49	0.995093	0.0216804	0.0217873	1.07705	0.952982	0.124066
R08D7.1	LKC34	58	0.602393	0.11878	0.197181	0.81741	0.39284	0.424569
R148.7	LKC34	74	1.00937	0.0269581	0.0267079	1.07446	0.956573	0.117889
rab-1	LKC34	47	0.130268	0.0259058	0.198865	0.181317	0.074752	0.106565
rab-10	LKC34	55	0.982462	0.0797601	0.081184	1.09096	0.63253	0.458435
ran-3	LKC34	35	0.385398	0.0761905	0.197693	0.555845	0.265726	0.29012
rbbp-5	LKC34	83	0.96931	0.0864369	0.0891737	1.08798	0.68727	0.40071
rbd-1	LKC34	43	0.861327	0.122861	0.142642	1.00176	0.544761	0.457004
rev-1	LKC34	26	1.05366	0.0886532	0.0841384	1.47345	1.00611	0.46734
riok-1	LKC34	33	0.969313	0.0691776	0.0713677	1.04071	0.801165	0.239543
rme-2	LKC34	64	0.987736	0.0520685	0.052715	1.0779	0.787061	0.290839
rnp-4	LKC34	25	0.456108	0.0880654	0.19308	0.619006	0.316876	0.302129
rnr-2	LKC34	37	0.411414	0.0800829	0.194653	0.564551	0.255825	0.308726
rpl-14	LKC34	31	0.138267	0.0270185	0.195408	0.18394	0.0837198	0.10022
rpl-15	LKC34	40	1.03499	0.0327492	0.0316422	1.0953	0.917877	0.177418
rpl-23	LKC34	26	0.0525247	0.0104451	0.198862	0.069278	0.0380751	0.0312029
rpl-25.1	LKC34	44	0.832628	0.128572	0.154417	1.02705	0.52777	0.499285
rpl-35	LKC34	84	0.0575833	0.0113811	0.197646	0.0762067	0.0386427	0.037564
rpn-1	LKC34	83	0.998109	0.0635572	0.0636776	1.23769	0.755547	0.482147
rpn-3	LKC34	35	0.126716	0.0249001	0.196504	0.179177	0.0859215	0.0932555
rpn-7	LKC34	140	0.0851021	0.0169383	0.199035	0.119904	0.0525879	0.0673163
rps-1	LKC34	122	0.131811	0.0259878	0.19716	0.182714	0.0837275	0.0989866
rps-13	LKC34	21	0.194576	0.0373037	0.191718	0.263125	0.128831	0.134294
rps-14	LKC34	65	0.125356	0.0248736	0.198424	0.172195	0.0774298	0.0947652
rps-24	LKC34	57	0.144873	0.0287039	0.198131	0.197743	0.0871842	0.110559
rps-25	LKC34	86	0.891993	0.120061	0.134599	1.03452	0.543099	0.491421
rps-29	LKC34	60	0.193949	0.0382687	0.197313	0.275576	0.118414	0.157162
rps-3	LKC34	27	0.319197	0.0616676	0.193196	0.435753	0.211674	0.224079
rpt-5	LKC34	38	0.109496	0.0210548	0.192289	0.156453	0.0686791	0.0877744
rrp-1	LKC34	66	0.594818	0.116582	0.195995	0.802256	0.372212	0.430044
rrp-8	LKC34	47	0.991492	0.0695399	0.0701366	1.07664	0.662177	0.414462
rsp-8	LKC34	42	0.991557	0.0227295	0.022923	1.03188	0.943012	0.088871
sac-1	LKC34	66	0.953857	0.105006	0.110085	1.10751	0.612087	0.49542
sap-49	LKC34	43	0.374629	0.0724482	0.193387	0.497763	0.241983	0.25578
sars-2	LKC34	74	1.02818	0.0370326	0.0360176	1.12692	0.938274	0.18865
sart-1	LKC34	53	0.292165	0.0581275	0.198954	0.38208	0.186454	0.195626
sas-5	LKC34	41	0.886504	0.113026	0.127496	1.12494	0.639068	0.48587
sec-3	LKC34	38	0.99316	0.0412127	0.0414965	1.04647	0.834668	0.211798
slcf-1	LKC34	67	1.00915	0.0309087	0.0306285	1.08591	0.901884	0.184027
sma-3	LKC34	32	0.991194	0.0412002	0.0415663	1.0868	0.824267	0.262537
sma-4	LKC34	40	0.980044	0.0295032	0.0301039	1.06827	0.93354	0.134729
sox-2	LKC34	50	0.956799	0.0841808	0.0879817	1.07635	0.714604	0.361745
spcs-3	LKC34	84	0.284319	0.0567099	0.199459	0.398218	0.158255	0.239963
spd-5	LKC34	20	0.877472	0.164866	0.187888	1.03125	0.559705	0.471546
spdl-1	LKC34	94	1.00033	0.053871	0.0538535	1.09131	0.766833	0.324476
spl-1	LKC34	55	0.921613	0.115938	0.125799	1.07823	0.630892	0.447336
sptf-3	LKC34	32	1.00589	0.0329173	0.0327245	1.06	0.927516	0.132485
sre-6	LKC34	42	1.00356	0.0281252	0.0280254	1.03621	0.872682	0.163528
srpa-72	LKC34	81	0.972985	0.0647214	0.0665184	1.21996	0.72508	0.494881
stc-1	LKC34	76	0.898272	0.0936009	0.104201	1.03034	0.555946	0.474399
stt-3	LKC34	44	0.951336	0.120688	0.126861	1.04459	0.573938	0.470651
sucg-1	LKC34	39	1.01416	0.0216271	0.0213253	1.0686	0.965175	0.103422
sups-1	LKC34	71	0.957184	0.0894918	0.0934949	1.06187	0.637705	0.424167
syf-1	LKC34	73	0.14689	0.028975	0.197256	0.196392	0.0920439	0.104349
T04G9.4	LKC34	113	0.938308	0.0978965	0.104333	1.11953	0.687038	0.432489
T06E6.1	LKC34	34	0.661072	0.128411	0.194247	0.877518	0.424797	0.45272
T08B1.1	LKC34	46	0.50383	0.0970568	0.192638	0.679835	0.293817	0.386018
T20B12.3	LKC34	49	0.818505	0.154275	0.188484	1.05309	0.556131	0.496963
T20H4.5	LKC34	52	0.359304	0.0672387	0.187136	0.523105	0.199127	0.323979
T24H10.1	LKC34	37	0.977846	0.0960836	0.0982604	1.05928	0.571964	0.487316
T25G3.3	LKC34	45	0.326188	0.063971	0.196117	0.441616	0.183537	0.258079
T26A8.4	LKC34	80	0.929141	0.0963318	0.103678	1.0558	0.648549	0.407248
tads-1	LKC34	76	0.623639	0.124719	0.199986	0.884766	0.435269	0.449497
tag-151	LKC34	62	0.555777	0.109867	0.197682	0.737719	0.355353	0.382367
tag-267	LKC34	94	0.956891	0.086636	0.090539	1.10777	0.634577	0.473196
tct-1	LKC34	50	0.91653	0.0895781	0.0977361	1.0369	0.595688	0.441214
teg-4	LKC34	52	0.19284	0.0379824	0.196963	0.264183	0.1306	0.133583
tomm-20	LKC34	57	0.859463	0.118455	0.137825	1.03324	0.61775	0.415485
ttr-14	LKC34	52	0.549347	0.109635	0.199574	0.744591	0.344996	0.399595
tufm-2	LKC34	38	1.02016	0.0369167	0.0361871	1.08141	0.976851	0.104558
txdc-9	LKC34	77	0.968404	0.0717473	0.0740883	1.06168	0.617577	0.444101
uaf-2	LKC34	40	0.194531	0.0387534	0.199214	0.266441	0.118818	0.147623
ulp-1	LKC34	53	0.99772	0.0652967	0.0654459	1.05308	0.585953	0.467131
umps-1	LKC34	49	0.991887	0.0372714	0.0375763	1.04168	0.848485	0.193191
unc-120	LKC34	27	1.00269	0.0297787	0.0296988	1.06757	0.896202	0.171367
unc-3	LKC34	63	0.995055	0.0333237	0.0334893	1.05294	0.85975	0.193194
unc-45	LKC34	51	0.405439	0.0798097	0.196847	0.536187	0.270043	0.266144
unc-47	LKC34	81	1.005	0.052155	0.0518953	1.07053	0.584259	0.486272
uri-1	LKC34	41	0.989004	0.0386621	0.039092	1.08727	0.871439	0.215831
vab-23	LKC34	48	1.0086	0.0258786	0.0256578	1.08917	0.964084	0.12509
W07E6.2	LKC34	44	0.892132	0.139287	0.156128	1.0627	0.585676	0.477027
wdr-46	LKC34	66	1.02002	0.0243413	0.0238636	1.08627	0.961782	0.124483
wee-1.3	LKC34	83	0.878477	0.132882	0.151264	1.06023	0.576659	0.483572
Y11D7A.9	LKC34	59	0.954901	0.0943083	0.0987624	1.06758	0.598082	0.469495
Y37D8A.16	LKC34	52	0.966792	0.0719217	0.0743922	1.07491	0.632944	0.441965
Y41C4A.9	LKC34	78	0.992226	0.030244	0.0304809	1.06503	0.889122	0.175903
Y44F5A.1	LKC34	66	1.01062	0.0166707	0.0164955	1.04895	0.977824	0.0711244
Y48A6B.3	LKC34	61	0.995535	0.0776593	0.0780076	1.08674	0.685193	0.401548
Y4C6B.2	LKC34	73	1.00225	0.0285503	0.0284863	1.07084	0.888878	0.18196
Y53C12B.1	LKC34	34	0.407973	0.0803791	0.197021	0.544579	0.270945	0.273634
Y66H1A.4	LKC34	42	0.948509	0.0960772	0.101293	1.09144	0.613481	0.477962
Y75B8A.7	LKC34	59	1.01048	0.0262775	0.0260049	1.09295	0.947681	0.145272
ykt-6	LKC34	50	0.717239	0.143228	0.199693	0.929693	0.437348	0.492345
ZC373.5	LKC34	65	1.01562	0.0424237	0.0417713	1.0731	0.830935	0.242168
zig-6	LKC34	85	1.00003	0.0527336	0.052732	1.07155	0.645643	0.425907
ZK430.7	LKC34	38	0.418891	0.0790933	0.188816	0.574286	0.265751	0.308535
ZK632.2	LKC34	64	1.01324	0.0517101	0.0510345	1.0824	0.747191	0.335212
ZK686.2	LKC34	67	0.962704	0.0781312	0.0811581	1.06501	0.753409	0.311602
ZK795.3	LKC34	63	0.896677	0.147103	0.164053	1.09103	0.620129	0.470901
ZK899.2	LKC34	51	0.937772	0.108078	0.115249	1.06722	0.570202	0.497016
ztf-8	LKC34	69	1.0054	0.0267841	0.0266401	1.05144	0.93013	0.121311
zyg-9	LKC34	32	0.988882	0.071574	0.0723787	1.2919	0.852001	0.439895
adk-1	MY16	107	0.913026	0.0850051	0.0931027	1.04357	0.622303	0.421267
ama-1	MY16	53	0.149693	0.0295957	0.19771	0.205453	0.0969931	0.10846
aps-1	MY16	31	0.119721	0.0230823	0.192801	0.159925	0.0676206	0.0923043
aspm-1	MY16	65	0.919292	0.119574	0.130072	1.16049	0.660793	0.499697
B0024.4	MY16	62	1.04373	0.0454869	0.0435811	1.13371	0.935341	0.198364
B0238.11	MY16	71	0.899905	0.131436	0.146056	1.02586	0.544343	0.481513
B0280.9	MY16	29	0.503817	0.0940463	0.186668	0.7009	0.37978	0.321119
B0361.6	MY16	57	0.909377	0.113058	0.124324	1.07493	0.625098	0.449829
B0395.3	MY16	86	1.01581	0.0326028	0.0320952	1.12755	0.953692	0.173857
bcas-2	MY16	41	0.906502	0.0778027	0.0858273	1.05524	0.746995	0.308246
bli-1	MY16	41	0.36806	0.072989	0.198308	0.479961	0.268485	0.211476
bli-2	MY16	80	0.942562	0.112174	0.11901	1.11644	0.728959	0.387485
bli-5	MY16	42	0.962954	0.0710299	0.0737625	1.06286	0.727925	0.334933
bud-31	MY16	22	0.346388	0.0689113	0.198942	0.488984	0.228275	0.260709
C14C10.2	MY16	63	0.973253	0.103271	0.10611	1.09899	0.614159	0.484827
C15H9.4	MY16	49	1.01185	0.0410801	0.0405991	1.10212	0.914317	0.187801
C16C10.2	MY16	25	0.257102	0.0513856	0.199865	0.369782	0.156482	0.2133
C24G6.8	MY16	61	1.02397	0.034095	0.033297	1.09041	0.906547	0.183867
C27F2.4	MY16	94	0.991492	0.0571128	0.0576029	1.11817	0.795032	0.323141
C34F6.1	MY16	49	0.991903	0.0492507	0.0496527	1.07411	0.859394	0.214711
C35D10.6	MY16	74	1.00475	0.0724719	0.0721293	1.09262	0.756428	0.336188
C36H8.1	MY16	36	0.978544	0.07574	0.0774007	1.09312	0.694007	0.399112
C37H5.5	MY16	30	0.280693	0.0547205	0.194948	0.371762	0.17873	0.193032
C39B10.1	MY16	71	0.998776	0.0538456	0.0539116	1.08527	0.683465	0.4018
C43E11.9	MY16	30	0.410843	0.0814352	0.198215	0.546328	0.292585	0.253744
C46A5.1	MY16	50	1.01809	0.030855	0.0303069	1.09708	0.913206	0.183875
C56A3.4	MY16	55	0.998476	0.0949671	0.095112	1.1078	0.662888	0.44491
calu-1	MY16	90	0.81884	0.110746	0.135248	1.02584	0.546008	0.47983
cap-1	MY16	43	0.583937	0.11452	0.196117	0.7701	0.393371	0.376729
capg-1	MY16	64	0.945924	0.0903838	0.0955508	1.07615	0.582109	0.494043
cchl-1	MY16	87	0.980006	0.0884825	0.0902878	1.11829	0.638156	0.480137
ccnk-1	MY16	45	0.85343	0.148641	0.174169	1.06609	0.621847	0.44424
cdt-2	MY16	94	0.980531	0.0415426	0.0423675	1.07644	0.796979	0.27946
ceh-13	MY16	37	1.00057	0.0414726	0.0414489	1.05447	0.843392	0.211081
ceh-20	MY16	75	0.804889	0.135228	0.168009	1.05058	0.571752	0.478823
ceh-32	MY16	31	0.987389	0.0740157	0.0749611	1.04389	0.639146	0.404741
ceh-6	MY16	63	1.0025	0.0692342	0.0690613	1.10412	0.685233	0.418883
cks-1	MY16	59	0.886359	0.130425	0.147147	1.08219	0.632335	0.449855
col-131	MY16	36	1.00981	0.0364094	0.0360555	1.07156	0.845142	0.226416
col-38	MY16	68	0.985893	0.0788869	0.0800157	1.12355	0.675993	0.447556
cox-11	MY16	45	1.01416	0.0898257	0.0885715	1.15454	0.702466	0.452078
cox-4	MY16	66	0.253639	0.0502053	0.19794	0.351747	0.169541	0.182205
cpf-1	MY16	43	0.849475	0.134354	0.158161	1.03131	0.532137	0.499172
cpf-2	MY16	34	0.214356	0.042121	0.1965	0.274153	0.147114	0.127038
crt-1	MY16	96	1.00998	0.0533831	0.0528555	1.11723	0.782839	0.334391
cwc-15	MY16	77	0.670238	0.117759	0.175696	0.904542	0.433954	0.470588
cyk-4	MY16	48	0.414211	0.0805455	0.194455	0.576255	0.247436	0.328819
D1046.2	MY16	57	1.012	0.0584687	0.0577752	1.10279	0.752499	0.350288
D2030.3	MY16	55	0.523761	0.103872	0.198319	0.703747	0.335321	0.368425
D2030.4	MY16	50	0.831498	0.147779	0.177726	1.04748	0.553541	0.493937
dhs-28	MY16	72	0.96144	0.0930359	0.0967672	1.09291	0.66105	0.431859
die-1	MY16	51	0.442878	0.0880033	0.198708	0.617173	0.291553	0.32562
dis-3	MY16	39	0.421361	0.0836109	0.198431	0.565369	0.291421	0.273948
div-1	MY16	48	0.96038	0.0884696	0.0921194	1.10676	0.640527	0.466231
dpy-11	MY16	43	0.941877	0.0778336	0.0826367	1.04452	0.668701	0.375822
dpy-13	MY16	100	0.973418	0.103873	0.10671	1.13196	0.661882	0.470076
dpy-20	MY16	69	1.04685	0.0466453	0.0445578	1.14193	0.972708	0.169219
dpy-3	MY16	64	0.545016	0.106697	0.195768	0.819701	0.321466	0.498235
dpy-4	MY16	80	0.949304	0.0650082	0.0684798	1.05756	0.696997	0.360564
dpy-6	MY16	45	0.933705	0.0962434	0.103077	1.06795	0.7123	0.355651
dpy-8	MY16	52	0.908485	0.120674	0.13283	1.09659	0.618798	0.47779
dpy-9	MY16	45	0.614292	0.119403	0.194375	0.892758	0.412576	0.480182
egg-3	MY16	134	0.905368	0.109309	0.120735	1.04959	0.601146	0.448444
egl-20	MY16	73	1.01122	0.0533576	0.0527655	1.2183	0.89288	0.325418
egl-45	MY16	14	0.0119812	0.00234185	0.195461	0.0159433	0.00909122	0.00685204
eif-3.E	MY16	51	0.21385	0.0417776	0.195359	0.283459	0.12054	0.162919
eif-6	MY16	44	0.35938	0.0700432	0.1949	0.473616	0.229153	0.244463
elo-2	MY16	28	0.563015	0.110857	0.1969	0.728044	0.360248	0.367796
elo-5	MY16	39	0.372265	0.0676404	0.1817	0.534387	0.22345	0.310937
elo-6	MY16	45	0.99362	0.0441112	0.0443945	1.04971	0.808713	0.241002
emb-27	MY16	50	0.490411	0.0971158	0.19803	0.678825	0.328922	0.349903
epg-5	MY16	67	0.996602	0.0832989	0.0835829	1.13507	0.711745	0.423326
exos-1	MY16	57	0.955943	0.0683818	0.0715333	1.03967	0.742434	0.297236
exos-7	MY16	56	0.467809	0.0923826	0.197479	0.645601	0.306192	0.339409
F07E5.5	MY16	53	1.02767	0.0446297	0.0434282	1.12251	0.880141	0.242371
F10E9.4	MY16	47	0.420564	0.0830385	0.197446	0.580914	0.279534	0.30138
F11E6.3	MY16	43	0.974852	0.0492385	0.0505087	1.0746	0.798644	0.275955
F20D12.2	MY16	28	0.407807	0.0790302	0.193793	0.560873	0.283513	0.277359
F22B3.8	MY16	75	0.910538	0.138219	0.1518	1.08594	0.586907	0.499037
F25H8.2	MY16	47	1.01261	0.0630944	0.0623089	1.18154	0.838756	0.342788
F28C6.8	MY16	56	1.01751	0.0551915	0.054242	1.11509	0.784175	0.330915
F29A7.6	MY16	79	0.958375	0.112289	0.117167	1.12448	0.643552	0.480925
F29B9.11	MY16	38	1.01284	0.0842517	0.0831833	1.12926	0.69534	0.433924
F30A10.9	MY16	44	0.54486	0.108668	0.199443	0.774722	0.339106	0.435616
F32H5.1	MY16	35	1.00723	0.0420276	0.041726	1.07248	0.861553	0.210931
F33H2.6	MY16	53	1.02427	0.038491	0.0375789	1.08481	0.901826	0.182988
F40F11.3	MY16	69	1.01268	0.0430974	0.0425576	1.06744	0.733365	0.334075
F43G9.12	MY16	70	0.502594	0.0987744	0.196529	0.718808	0.305885	0.412923
F44E5.1	MY16	71	1.00921	0.0650471	0.0644534	1.1071	0.82203	0.285075
F44G4.1	MY16	42	0.41029	0.0814206	0.198446	0.579725	0.256665	0.32306
F45E6.1	MY16	35	1.00869	0.0311075	0.0308394	1.06159	0.91985	0.141741
F47B8.10	MY16	44	1.03277	0.0375316	0.0363407	1.1127	0.931462	0.181238
F52B11.2	MY16	45	0.888108	0.136624	0.153837	1.04124	0.568232	0.473005
F53E10.6	MY16	89	1.00904	0.061366	0.0608162	1.08545	0.661937	0.423509
F53F4.11	MY16	66	0.317373	0.0624245	0.196691	0.434179	0.190178	0.244001
F58A6.1	MY16	54	0.951638	0.111773	0.117453	1.07381	0.57876	0.49505
F58B3.4	MY16	50	0.870342	0.157681	0.181171	1.11874	0.626735	0.492009
F58F12.1	MY16	48	0.192225	0.0375099	0.195135	0.273562	0.112322	0.16124
far-1	MY16	50	1.04161	0.0545321	0.0523535	1.11904	0.739204	0.379836
fars-3	MY16	62	0.103266	0.0206239	0.199716	0.143696	0.0678046	0.0758919
fasn-1	MY16	37	0.0930052	0.0185456	0.199404	0.130449	0.0575374	0.0729121
fkh-6	MY16	72	0.400824	0.0797485	0.198961	0.564725	0.242204	0.322521
fos-1	MY16	80	0.371347	0.0727852	0.196003	0.49253	0.214493	0.278037
frg-1	MY16	86	0.997196	0.0781393	0.078359	1.14262	0.723604	0.419021
fzo-1	MY16	56	1.00455	0.0526158	0.0523774	1.06866	0.872605	0.196058
fzy-1	MY16	73	0.907888	0.104871	0.11551	1.0571	0.63594	0.421159
gbf-1	MY16	79	0.325359	0.064653	0.198713	0.446558	0.202451	0.244107
gck-4	MY16	70	1.00373	0.0541096	0.0539083	1.11894	0.758894	0.360044
gld-1	MY16	125	0.974814	0.073292	0.0751856	1.08202	0.650823	0.431198
gtf-2E1	MY16	34	0.681688	0.128569	0.188603	0.914807	0.451283	0.463524
guk-1	MY16	86	1.00435	0.0567482	0.0565024	1.14525	0.748704	0.396544
H41C03.1	MY16	62	1.04213	0.0413514	0.0396798	1.12887	0.887015	0.241855
hel-1	MY16	46	0.0807541	0.0161162	0.199571	0.10596	0.0538997	0.05206
hlh-2	MY16	56	0.9953	0.0614675	0.0617578	1.08865	0.721472	0.367182
hnd-1	MY16	63	1.01209	0.0644345	0.0636649	1.08097	0.79326	0.287713
idah-1	MY16	51	0.847128	0.134646	0.158944	1.01638	0.567666	0.448715
ifo-1	MY16	63	0.741314	0.11143	0.150314	0.973244	0.483471	0.489774
immp-1	MY16	65	1.00797	0.0400362	0.0397198	1.10991	0.91011	0.199803
imp-2	MY16	32	0.837131	0.122926	0.146841	1.07303	0.579585	0.493449
ina-1	MY16	71	0.973029	0.111457	0.114547	1.13189	0.655467	0.476419
inos-1	MY16	52	0.980806	0.0960686	0.0979487	1.15155	0.674925	0.476626
K03B4.1	MY16	44	0.957788	0.102553	0.107073	1.06109	0.640128	0.420962
K05C4.2	MY16	82	1.02567	0.0344609	0.0335985	1.08909	0.828914	0.260174
K07F5.14	MY16	54	0.823813	0.152893	0.185591	1.05312	0.57163	0.481491
klp-19	MY16	47	0.815473	0.133587	0.163815	1.00456	0.535485	0.469079
lam-1	MY16	45	0.477065	0.0950894	0.199322	0.644725	0.324709	0.320016
lbp-5	MY16	70	1.02492	0.0627386	0.0612133	1.16964	0.748444	0.421191
let-70	MY16	48	0.204774	0.0404023	0.197301	0.291938	0.125694	0.166244
let-711	MY16	40	0.132598	0.0259092	0.195396	0.180859	0.0836238	0.0972349
lin-11	MY16	81	1.0201	0.0286589	0.0280943	1.07061	0.938799	0.131815
lin-31	MY16	48	1.00552	0.0373276	0.0371227	1.08277	0.877066	0.205703
lips-9	MY16	52	1.01889	0.045956	0.0451042	1.09555	0.839734	0.255813
lmn-1	MY16	60	0.638185	0.120419	0.188691	0.851835	0.392644	0.459191
lmp-1	MY16	42	0.931037	0.0744694	0.0799854	1.06757	0.778374	0.289192
lon-2	MY16	36	1.03818	0.0269072	0.0259176	1.08804	0.943629	0.144409
lpd-2	MY16	24	0.548739	0.102373	0.18656	0.731244	0.384187	0.347056
lpd-6	MY16	52	0.541601	0.105892	0.195516	0.775986	0.312989	0.462997
lpd-7	MY16	24	0.192602	0.0346658	0.179987	0.278911	0.12704	0.151871
lpd-9	MY16	66	0.903823	0.122942	0.136024	1.11186	0.64077	0.471091
M04B2.4	MY16	46	0.997893	0.0590776	0.0592024	1.11416	0.860055	0.254107
mag-1	MY16	62	0.551088	0.107283	0.194674	0.799041	0.313292	0.48575
mcm-2	MY16	52	0.359981	0.0711249	0.197579	0.47856	0.240776	0.237784
mdf-1	MY16	55	0.99618	0.0410645	0.041222	1.08532	0.834275	0.251043
mes-3	MY16	60	0.994263	0.0479217	0.0481982	1.1124	0.876483	0.235917
mig-32	MY16	33	0.231818	0.0461891	0.199247	0.33132	0.153775	0.177545
mina-1	MY16	72	0.994518	0.0866578	0.0871355	1.09334	0.696559	0.396782
mix-1	MY16	72	0.988511	0.0740448	0.0749054	1.13161	0.783547	0.348061
mlc-3	MY16	60	0.895638	0.108	0.120584	1.09932	0.681158	0.418163
mlc-5	MY16	35	0.854322	0.115488	0.135181	1.02443	0.527763	0.496665
mma-1	MY16	51	0.586768	0.116277	0.198166	0.779405	0.376901	0.402504
mrpl-2	MY16	41	0.972313	0.101028	0.103905	1.07742	0.659883	0.417541
mrpl-4	MY16	79	0.489196	0.0973365	0.198973	0.721557	0.283615	0.437942
mrpl-41	MY16	73	1.03886	0.0414453	0.0398948	1.1284	0.969053	0.159346
mrpl-51	MY16	82	0.905181	0.119833	0.132385	1.04812	0.591601	0.456516
mrpl-55	MY16	41	0.98332	0.0819442	0.0833342	1.06115	0.690102	0.371051
mrps-11	MY16	71	0.796322	0.110227	0.13842	0.975685	0.513961	0.461725
mrps-21	MY16	67	0.924969	0.0983758	0.106356	1.06401	0.659191	0.404823
mrps-28	MY16	53	1.00613	0.091755	0.0911963	1.11867	0.802297	0.316371
mtr-4	MY16	48	0.981794	0.0603528	0.0614719	1.08285	0.829269	0.253579
nars-1	MY16	107	0.223515	0.0446776	0.199887	0.318711	0.131489	0.187223
nath-10	MY16	46	0.333522	0.0654791	0.196326	0.47223	0.208753	0.263477
ndc-80	MY16	103	1.01157	0.0598685	0.0591838	1.09623	0.749862	0.346366
noah-2	MY16	38	0.151187	0.0300938	0.19905	0.198325	0.0951834	0.103141
nol-10	MY16	53	0.268953	0.0525219	0.195283	0.365227	0.170516	0.194711
nol-2	MY16	38	0.301816	0.0601131	0.199171	0.414985	0.207911	0.207074
npp-7	MY16	28	0.266945	0.0517738	0.193949	0.347267	0.182265	0.165001
oac-46	MY16	51	0.972572	0.0979903	0.100754	1.09763	0.71912	0.378509
ostd-1	MY16	96	0.555162	0.110954	0.199859	0.782089	0.331535	0.450554
paa-1	MY16	63	0.141413	0.0282555	0.199809	0.195924	0.0816021	0.114322
par-6	MY16	38	0.950432	0.103958	0.10938	1.12579	0.638581	0.487212
pat-10	MY16	85	0.269695	0.0526839	0.195346	0.380844	0.145865	0.234978
pat-3	MY16	33	0.105603	0.020361	0.192806	0.135912	0.0739863	0.0619255
pbs-4	MY16	65	0.142838	0.0285179	0.199652	0.19135	0.0983928	0.0929575
pbs-6	MY16	37	0.115741	0.0228792	0.197675	0.151164	0.0811858	0.0699781
pept-3	MY16	70	0.98724	0.0475279	0.0481422	1.05967	0.826143	0.233528
perm-5	MY16	45	1.01132	0.0669096	0.0661606	1.07692	0.623347	0.45357
pfn-1	MY16	78	1.003	0.0376234	0.037511	1.12379	0.906395	0.217396
pid-3	MY16	82	0.964193	0.0996804	0.103382	1.08548	0.678327	0.40715
pkc-3	MY16	20	0.252846	0.048624	0.192307	0.320441	0.174962	0.145479
pno-1	MY16	103	0.996095	0.0731804	0.0734673	1.14853	0.766937	0.381593
pnp-1	MY16	33	1.01081	0.124371	0.12304	1.20938	0.71913	0.490253
popl-1	MY16	65	1.02564	0.0542662	0.0529094	1.1113	0.858523	0.252779
prp-17	MY16	76	0.674003	0.119062	0.176649	0.876664	0.425486	0.451178
prp-19	MY16	32	0.40906	0.0783404	0.191513	0.536667	0.252551	0.284116
prp-38	MY16	82	0.215495	0.0426106	0.197733	0.302335	0.13691	0.165424
prx-10	MY16	36	1.00403	0.0270198	0.0269115	1.0527	0.88579	0.166911
prx-13	MY16	35	0.904482	0.125778	0.139061	1.04667	0.600075	0.446591
prx-14	MY16	88	0.951503	0.122771	0.129028	1.10887	0.639697	0.469175
prx-19	MY16	87	1.01472	0.0780376	0.0769059	1.17524	0.741251	0.433985
prx-2	MY16	48	0.99704	0.0462004	0.0463376	1.06523	0.841125	0.224108
pup-2	MY16	27	0.94502	0.0993619	0.105143	1.08281	0.755236	0.327578
qua-1	MY16	45	0.955159	0.113251	0.118567	1.06843	0.633764	0.434668
R07E5.7	MY16	56	1.0058	0.0437884	0.043536	1.08398	0.825496	0.25848
R08D7.1	MY16	77	0.558035	0.109632	0.19646	0.797081	0.321732	0.475349
R148.7	MY16	66	0.993867	0.039194	0.0394359	1.06254	0.849493	0.213048
rab-1	MY16	38	0.139068	0.0261917	0.188338	0.19441	0.0797412	0.114668
rab-10	MY16	42	0.957414	0.073135	0.076388	1.08127	0.789891	0.291376
ran-3	MY16	53	0.331364	0.0656045	0.197983	0.454423	0.201771	0.252652
rbbp-5	MY16	90	0.994322	0.0731099	0.0735274	1.15749	0.796077	0.361411
rbd-1	MY16	36	0.461818	0.0906357	0.196258	0.602686	0.304005	0.298681
rev-1	MY16	27	0.997964	0.0291982	0.0292578	1.04188	0.937198	0.104687
riok-1	MY16	61	0.908803	0.116699	0.128409	1.03484	0.599626	0.435212
rme-2	MY16	63	0.963033	0.1001	0.103942	1.14385	0.671071	0.472781
rnp-4	MY16	44	0.548275	0.104844	0.191226	0.77188	0.309655	0.462225
rnr-2	MY16	47	0.377898	0.0751255	0.198798	0.530637	0.235349	0.295288
rpl-14	MY16	34	0.0961922	0.0190151	0.197679	0.126364	0.066587	0.0597774
rpl-15	MY16	47	0.996318	0.0474312	0.0476065	1.09638	0.822966	0.273418
rpl-23	MY16	39	0.119018	0.0230737	0.193868	0.153671	0.0806084	0.0730631
rpl-25.1	MY16	44	0.431183	0.0849793	0.197084	0.584636	0.26924	0.315396
rpl-35	MY16	39	0.0428685	0.00851748	0.198689	0.0563472	0.0286419	0.0277054
rpn-1	MY16	107	0.978352	0.0765415	0.0782351	1.08964	0.686993	0.402652
rpn-3	MY16	67	0.108058	0.02134	0.197487	0.147592	0.0678429	0.0797494
rpn-7	MY16	21	0.0796796	0.0157489	0.197652	0.105386	0.055296	0.05009
rps-1	MY16	116	0.131136	0.0260167	0.198395	0.184303	0.0827802	0.101523
rps-13	MY16	35	0.157827	0.0310406	0.196675	0.212787	0.107714	0.105073
rps-14	MY16	56	0.111558	0.0219949	0.197161	0.146804	0.072061	0.0747435
rps-24	MY16	51	0.125379	0.0245107	0.195492	0.173193	0.0882947	0.0848986
rps-25	MY16	96	0.766055	0.117662	0.153595	1.00717	0.513289	0.493878
rps-29	MY16	37	0.186157	0.036588	0.196544	0.246966	0.114018	0.132948
rps-3	MY16	78	0.237906	0.047114	0.198036	0.324106	0.152932	0.171174
rpt-5	MY16	89	0.128632	0.0256031	0.199042	0.182612	0.0721137	0.110498
rrp-1	MY16	62	0.403459	0.0799944	0.198272	0.56846	0.249884	0.318576
rrp-8	MY16	50	0.966542	0.0986711	0.102087	1.08854	0.718535	0.370008
rsp-8	MY16	58	0.939366	0.0968008	0.103049	1.10865	0.670343	0.43831
sac-1	MY16	63	0.96063	0.0884072	0.0920304	1.10627	0.667218	0.439052
sap-49	MY16	55	0.375917	0.074673	0.198642	0.513627	0.23976	0.273866
sars-2	MY16	50	1.04297	0.0250004	0.0239704	1.10362	1.00298	0.100637
sart-1	MY16	36	0.236032	0.0468049	0.198299	0.323667	0.166998	0.15667
sas-5	MY16	24	0.390316	0.0748365	0.191733	0.505095	0.2718	0.233295
sec-3	MY16	71	0.996989	0.0519021	0.0520588	1.06574	0.786714	0.279023
slcf-1	MY16	77	0.999511	0.0491114	0.0491354	1.06119	0.718756	0.342436
sma-3	MY16	35	0.920363	0.120672	0.131114	1.07813	0.604257	0.473873
sma-4	MY16	32	0.961454	0.0814234	0.0846878	1.0556	0.678833	0.376771
sox-2	MY16	64	0.963189	0.0993094	0.103105	1.11906	0.622385	0.496678
spcs-3	MY16	97	0.203809	0.0406488	0.199446	0.276331	0.129309	0.147022
spd-5	MY16	58	0.441553	0.0850459	0.192606	0.598359	0.255847	0.342512
spdl-1	MY16	37	0.901101	0.116527	0.129316	1.02643	0.60857	0.417855
spl-1	MY16	57	0.886729	0.132783	0.149745	1.05982	0.58297	0.476852
sptf-3	MY16	49	1.01411	0.0442365	0.043621	1.07431	0.812353	0.261958
sre-6	MY16	36	1.01163	0.0239405	0.0236654	1.05392	0.933436	0.120488
srpa-72	MY16	82	0.921968	0.112671	0.122207	1.06181	0.57655	0.485256
stc-1	MY16	106	0.825821	0.125762	0.152287	1.05932	0.570229	0.489091
stt-3	MY16	28	0.258429	0.049946	0.193268	0.332853	0.160198	0.172656
sucg-1	MY16	24	1.01447	0.0417326	0.0411373	1.07002	0.886782	0.183237
sups-1	MY16	100	0.969363	0.0893874	0.0922125	1.12682	0.636434	0.49039
syf-1	MY16	59	0.139298	0.0274052	0.196737	0.195342	0.0951444	0.100197
T04G9.4	MY16	70	0.916078	0.143377	0.156511	1.11936	0.624183	0.495175
T06E6.1	MY16	24	0.446353	0.0880649	0.197299	0.612459	0.325249	0.28721
T08B1.1	MY16	26	0.510699	0.092989	0.182082	0.687626	0.353461	0.334165
T20B12.3	MY16	27	0.433901	0.0835881	0.192643	0.616118	0.314666	0.301451
T20H4.5	MY16	26	0.370273	0.0725042	0.195813	0.50536	0.224471	0.280889
T24H10.1	MY16	66	1.02309	0.0549091	0.0536698	1.13428	0.823984	0.310297
T25G3.3	MY16	81	0.385386	0.0764428	0.198354	0.535417	0.2402	0.295217
T26A8.4	MY16	43	0.870202	0.123061	0.141416	1.06202	0.59707	0.464949
tads-1	MY16	58	0.561272	0.111892	0.199353	0.761393	0.353535	0.407858
tag-151	MY16	65	0.388296	0.077031	0.198382	0.554691	0.217918	0.336773
tag-267	MY16	48	0.893776	0.150214	0.168067	1.07501	0.578743	0.496272
tct-1	MY16	51	0.616647	0.120099	0.194761	0.829778	0.382102	0.447676
teg-4	MY16	48	0.159207	0.0313371	0.196832	0.222698	0.0916282	0.13107
tomm-20	MY16	64	0.707455	0.140754	0.198958	0.961444	0.494899	0.466545
ttr-14	MY16	36	0.47865	0.0941756	0.196752	0.62941	0.318686	0.310724
tufm-2	MY16	58	1.01987	0.05734	0.056223	1.09558	0.770195	0.325384
txdc-9	MY16	52	0.962224	0.0656045	0.0681801	1.0849	0.774892	0.310004
uaf-2	MY16	43	0.194724	0.0380737	0.195526	0.271722	0.124427	0.147295
ulp-1	MY16	73	1.01441	0.0602049	0.0593495	1.12897	0.68719	0.441776
umps-1	MY16	63	0.970393	0.0894709	0.0922007	1.09714	0.654632	0.442504
unc-120	MY16	25	0.976977	0.0518215	0.0530427	1.05256	0.826108	0.226456
unc-3	MY16	75	0.984396	0.0591885	0.0601268	1.06889	0.789987	0.278907
unc-45	MY16	55	0.408999	0.0801193	0.195891	0.538234	0.270298	0.267936
unc-47	MY16	79	1.01431	0.0346314	0.0341429	1.08582	0.886513	0.199309
uri-1	MY16	69	0.864413	0.126626	0.146487	1.07935	0.582495	0.496857
vab-23	MY16	66	0.997754	0.0255939	0.0256515	1.0693	0.95654	0.112761
W07E6.2	MY16	79	0.6068	0.117468	0.193586	0.852108	0.358805	0.493302
wdr-46	MY16	89	0.991967	0.0690339	0.069593	1.06143	0.740665	0.320765
wee-1.3	MY16	68	0.676929	0.134358	0.198481	0.932424	0.440816	0.491608
Y11D7A.9	MY16	41	0.89741	0.144513	0.161034	1.07531	0.588475	0.486838
Y37D8A.16	MY16	60	0.93897	0.0861508	0.0917503	1.10126	0.704514	0.39675
Y41C4A.9	MY16	51	1.02334	0.0307204	0.0300198	1.07986	0.906864	0.172994
Y44F5A.1	MY16	22	1.02816	0.0285655	0.027783	1.07214	0.961904	0.11024
Y48A6B.3	MY16	67	0.929177	0.132563	0.142667	1.07996	0.638753	0.441206
Y4C6B.2	MY16	97	1.00395	0.0712331	0.0709528	1.13084	0.640201	0.490641
Y53C12B.1	MY16	37	0.352954	0.0668941	0.189526	0.461878	0.204496	0.257382
Y66H1A.4	MY16	37	0.825037	0.119989	0.145434	1.04067	0.600881	0.439787
Y75B8A.7	MY16	58	1.00204	0.042389	0.0423027	1.06288	0.850116	0.212763
ykt-6	MY16	47	0.243497	0.0468476	0.192395	0.332548	0.159239	0.173308
ZC373.5	MY16	68	1.01948	0.0235323	0.0230826	1.07345	0.938484	0.134968
zig-6	MY16	78	1.04676	0.0544763	0.0520429	1.17317	0.799734	0.373438
ZK430.7	MY16	34	0.241218	0.0458065	0.189896	0.321308	0.157477	0.163831
ZK632.2	MY16	72	0.986656	0.0975089	0.0988276	1.14321	0.680781	0.462431
ZK686.2	MY16	86	0.851155	0.132886	0.156124	1.03775	0.555059	0.482694
ZK795.3	MY16	63	0.492904	0.0983136	0.199458	0.657578	0.299381	0.358197
ZK899.2	MY16	49	0.93365	0.111396	0.119313	1.11217	0.620208	0.491959
ztf-8	MY16	70	1.02628	0.0557598	0.0543322	1.1142	0.862404	0.251797
zyg-9	MY16	36	0.880015	0.140358	0.159495	1.063	0.571816	0.491188
adk-1	N2	50	0.965012	0.0505772	0.052411	1.01966	0.785601	0.234057
ama-1	N2	53	0.152067	0.0296006	0.194654	0.230298	0.107542	0.122756
aps-1	N2	31	0.130575	0.0236725	0.181295	0.172068	0.0651388	0.106929
aspm-1	N2	41	0.997675	0.0999647	0.100198	1.08945	0.743184	0.346261
B0024.4	N2	37	1.0283	0.0223908	0.0217746	1.06784	0.972783	0.0950537
B0238.11	N2	65	0.902406	0.113762	0.126066	1.03517	0.538583	0.496588
B0280.9	N2	43	0.827461	0.149454	0.180618	1.05949	0.579711	0.479777
B0361.6	N2	56	0.975912	0.0787963	0.0807412	1.07316	0.679267	0.393896
B0395.3	N2	60	1.00719	0.057579	0.0571682	1.09341	0.621899	0.471513
bcas-2	N2	29	0.93215	0.0836436	0.0897318	1.05686	0.61246	0.444398
bli-1	N2	47	0.408716	0.0784878	0.192035	0.574544	0.244388	0.330156
bli-2	N2	47	1.00659	0.0363107	0.0360732	1.05968	0.897821	0.161855
bli-5	N2	48	0.957101	0.0608616	0.0635895	1.07067	0.778963	0.291709
bud-31	N2	44	0.894619	0.134103	0.149899	1.07569	0.614415	0.461275
C14C10.2	N2	33	0.995648	0.047682	0.0478904	1.04577	0.766196	0.279573
C15H9.4	N2	58	0.993305	0.0265727	0.0267518	1.04802	0.910103	0.137916
C16C10.2	N2	35	0.59977	0.108915	0.181594	0.851203	0.400011	0.451192
C24G6.8	N2	57	0.993657	0.025573	0.0257362	1.05062	0.894509	0.156108
C27F2.4	N2	106	1.00291	0.0385209	0.038409	1.06803	0.774171	0.293864
C34F6.1	N2	44	1.00756	0.0230205	0.0228478	1.05841	0.940027	0.118381
C35D10.6	N2	67	1.01123	0.0386838	0.0382542	1.06499	0.766905	0.29809
C36H8.1	N2	46	0.952635	0.06568	0.0689456	1.05366	0.69363	0.360032
C37H5.5	N2	37	0.484634	0.0912706	0.188329	0.649621	0.305606	0.344015
C39B10.1	N2	73	1.00349	0.0212275	0.0211537	1.06131	0.963822	0.0974844
C43E11.9	N2	51	0.433274	0.0848782	0.1959	0.609761	0.264331	0.34543
C46A5.1	N2	50	1.01703	0.027787	0.0273217	1.07203	0.932904	0.139128
C56A3.4	N2	39	0.985771	0.0475749	0.0482616	1.0657	0.814812	0.250884
calu-1	N2	53	0.860736	0.114328	0.132825	1.03292	0.561924	0.470993
cap-1	N2	47	0.89561	0.174001	0.194283	1.06522	0.576875	0.48835
capg-1	N2	50	0.936358	0.0828427	0.0884734	1.06192	0.695765	0.366153
cchl-1	N2	49	0.970309	0.0688621	0.0709693	1.0465	0.613517	0.432983
ccnk-1	N2	36	0.967086	0.0634223	0.0655809	1.0385	0.76343	0.275065
cdt-2	N2	99	0.998564	0.0467109	0.0467781	1.04592	0.699599	0.34632
ceh-13	N2	54	0.964612	0.0320421	0.0332176	1.04584	0.857664	0.188177
ceh-20	N2	58	0.940564	0.102232	0.108692	1.06803	0.69373	0.374304
ceh-32	N2	27	0.998268	0.0256505	0.025695	1.04027	0.950228	0.0900395
ceh-6	N2	88	0.978381	0.0460304	0.0470476	1.0527	0.748207	0.304488
cks-1	N2	39	0.96424	0.0726447	0.0753388	1.05747	0.737766	0.319701
col-131	N2	59	1.00222	0.0337433	0.0336685	1.06783	0.837062	0.230768
col-38	N2	42	0.923532	0.0915065	0.0990831	1.06443	0.689947	0.374483
cox-11	N2	34	1.01752	0.0489544	0.0481115	1.08742	0.805872	0.281549
cox-4	N2	36	0.287248	0.0538357	0.187418	0.402939	0.196445	0.206493
cpf-1	N2	49	0.90902	0.0928288	0.10212	1.0612	0.631965	0.429235
cpf-2	N2	32	0.454427	0.0851135	0.187298	0.625547	0.33129	0.294257
crt-1	N2	102	0.997439	0.0296268	0.0297029	1.05949	0.8911	0.168394
cwc-15	N2	26	0.52162	0.101219	0.194047	0.702833	0.36142	0.341413
cyk-4	N2	33	0.508271	0.100501	0.197731	0.67916	0.326581	0.352579
D1046.2	N2	36	0.993118	0.0469207	0.0472459	1.06654	0.839969	0.226567
D2030.3	N2	33	0.525125	0.100491	0.191367	0.719375	0.311644	0.407731
D2030.4	N2	46	0.798561	0.145325	0.181984	1.02993	0.551444	0.478483
dhs-28	N2	65	0.97972	0.0577173	0.058912	1.06667	0.71484	0.351831
die-1	N2	38	0.707239	0.139438	0.197158	0.979032	0.479081	0.499951
dis-3	N2	40	0.514928	0.101652	0.197409	0.724474	0.340617	0.383857
div-1	N2	37	1.02821	0.0392277	0.0381512	1.08834	0.945138	0.143201
dpy-11	N2	37	0.928016	0.0555186	0.059825	1.01042	0.797173	0.213249
dpy-13	N2	46	0.92109	0.110374	0.119829	1.05205	0.645973	0.406081
dpy-20	N2	36	1.0413	0.0294241	0.028257	1.11554	0.979014	0.136523
dpy-3	N2	38	0.696638	0.0962597	0.138178	0.928197	0.482356	0.445841
dpy-4	N2	48	0.962468	0.0800418	0.0831631	1.06336	0.609656	0.453704
dpy-6	N2	39	0.881155	0.086924	0.0986478	1.03245	0.766258	0.266192
dpy-8	N2	45	0.899221	0.124926	0.138927	1.07615	0.642212	0.433936
dpy-9	N2	56	0.674664	0.0889523	0.131847	0.85671	0.39956	0.45715
egg-3	N2	46	0.949231	0.0948151	0.0998862	1.06048	0.578775	0.481705
egl-20	N2	44	1.01269	0.0161289	0.0159269	1.04957	0.981557	0.0680106
egl-45	N2	14	0.0597396	0.0119144	0.199438	0.0730547	0.0415771	0.0314777
eif-3.E	N2	59	0.275999	0.0547062	0.198212	0.381235	0.180129	0.201106
eif-6	N2	64	0.410567	0.0809472	0.197159	0.556035	0.265942	0.290094
elo-2	N2	32	0.801337	0.141776	0.176924	1.02923	0.539946	0.489284
elo-5	N2	37	0.324532	0.0637748	0.196513	0.4404	0.205645	0.234754
elo-6	N2	34	1.00667	0.0335664	0.0333441	1.06971	0.944204	0.125509
emb-27	N2	47	0.886318	0.145826	0.16453	1.04951	0.558472	0.491041
epg-5	N2	26	1.01311	0.05555	0.0548312	1.1215	0.860716	0.260789
exos-1	N2	56	0.971872	0.0415292	0.0427311	1.03495	0.817707	0.217245
exos-7	N2	43	0.545082	0.0934414	0.171426	0.769497	0.313363	0.456135
F07E5.5	N2	20	0.991807	0.0855205	0.0862269	1.06911	0.645746	0.423368
F10E9.4	N2	45	0.773504	0.143002	0.184876	0.993995	0.516032	0.477963
F11E6.3	N2	31	0.982383	0.0318049	0.0323753	1.03357	0.853809	0.179763
F20D12.2	N2	26	0.634993	0.119741	0.18857	0.931124	0.480112	0.451012
F22B3.8	N2	53	1.00521	0.0278379	0.0276937	1.06434	0.926071	0.138271
F25H8.2	N2	49	1.00704	0.0302786	0.0300669	1.08032	0.94266	0.137664
F28C6.8	N2	39	0.996542	0.044668	0.044823	1.0451	0.775973	0.269123
F29A7.6	N2	41	0.971381	0.0549718	0.0565914	1.05032	0.814063	0.23626
F29B9.11	N2	41	1.01227	0.0309124	0.0305378	1.08788	0.948891	0.138986
F30A10.9	N2	26	0.538395	0.105177	0.195352	0.770395	0.337465	0.432931
F32H5.1	N2	45	1.00447	0.0387527	0.0385802	1.05592	0.887848	0.168075
F33H2.6	N2	42	0.990658	0.0428739	0.0432782	1.05956	0.916825	0.142736
F40F11.3	N2	79	1.00896	0.0262178	0.0259849	1.05982	0.895541	0.164279
F43G9.12	N2	51	0.52206	0.102778	0.196869	0.729387	0.303831	0.425557
F44E5.1	N2	45	0.996598	0.0390837	0.0392171	1.04804	0.876333	0.171712
F44G4.1	N2	20	0.606286	0.119939	0.197826	0.799441	0.440703	0.358738
F45E6.1	N2	38	1.00286	0.0273429	0.0272649	1.057	0.886875	0.170124
F47B8.10	N2	43	1.01863	0.0226817	0.0222669	1.05251	0.93108	0.121432
F52B11.2	N2	51	0.939283	0.0874959	0.0931519	1.05329	0.661227	0.392067
F53E10.6	N2	112	1.00522	0.0254986	0.0253661	1.08128	0.89241	0.18887
F53F4.11	N2	40	0.365422	0.0725946	0.198659	0.502943	0.234848	0.268095
F58A6.1	N2	34	0.93879	0.0900296	0.0958996	1.01121	0.520041	0.49117
F58B3.4	N2	18	0.864556	0.147015	0.170047	1.03914	0.570506	0.468629
F58F12.1	N2	33	0.153387	0.030156	0.196602	0.209517	0.0960806	0.113436
far-1	N2	48	1.00821	0.0395196	0.0391977	1.09819	0.804168	0.294019
fars-3	N2	21	0.0893265	0.0175915	0.196935	0.123221	0.0678793	0.0553421
fasn-1	N2	48	0.0979658	0.0194811	0.198856	0.136619	0.0620089	0.0746099
fkh-6	N2	41	0.489559	0.0948882	0.193824	0.662095	0.313148	0.348947
fos-1	N2	56	0.365915	0.0730858	0.199735	0.532209	0.220563	0.311645
frg-1	N2	54	0.990635	0.0246267	0.0248595	1.03073	0.902169	0.128556
fzo-1	N2	53	0.990728	0.0203906	0.0205814	1.02227	0.917583	0.104686
fzy-1	N2	49	0.984826	0.0532603	0.0540809	1.05999	0.812637	0.247356
gbf-1	N2	43	0.604877	0.116058	0.191871	0.796728	0.368536	0.428192
gck-4	N2	85	1.00239	0.0300947	0.0300228	1.04295	0.791443	0.251508
gld-1	N2	61	1.0066	0.0576458	0.0572679	1.09104	0.729981	0.361061
gtf-2E1	N2	26	0.872807	0.127172	0.145705	1.04936	0.611529	0.43783
guk-1	N2	49	0.97024	0.0773678	0.079741	1.09221	0.612118	0.48009
H41C03.1	N2	65	1.00463	0.024365	0.0242528	1.0512	0.934801	0.116396
hel-1	N2	18	0.0923548	0.0175172	0.189673	0.126155	0.0677798	0.0583755
hlh-2	N2	34	1.00318	0.0622779	0.0620805	1.06897	0.855591	0.213377
hnd-1	N2	39	1.00769	0.0301087	0.0298788	1.05024	0.893975	0.15626
idah-1	N2	60	0.900043	0.138603	0.153996	1.05478	0.563123	0.491652
ifo-1	N2	48	0.52999	0.104298	0.196793	0.731754	0.340332	0.391422
immp-1	N2	101	1.00221	0.0327534	0.0326812	1.0791	0.892149	0.186949
imp-2	N2	69	0.684607	0.116002	0.169444	0.924754	0.428136	0.496618
ina-1	N2	48	0.954955	0.11249	0.117797	1.0629	0.61033	0.452569
inos-1	N2	57	0.989043	0.0387349	0.0391641	1.05849	0.875331	0.183156
K03B4.1	N2	45	0.988168	0.0465101	0.047067	1.06495	0.863184	0.201771
K05C4.2	N2	52	1.01161	0.0328947	0.0325172	1.08552	0.902771	0.182753
K07F5.14	N2	47	0.828152	0.134516	0.162429	0.999094	0.516413	0.48268
klp-19	N2	58	0.983484	0.0748714	0.0761287	1.0764	0.773187	0.303217
lam-1	N2	47	0.591792	0.115349	0.194915	0.80408	0.392244	0.411836
lbp-5	N2	99	0.989897	0.0349268	0.0352832	1.06283	0.826944	0.235885
let-70	N2	47	0.279757	0.0553901	0.197994	0.380255	0.175878	0.204377
let-711	N2	11	0.165109	0.0313677	0.189982	0.200227	0.101492	0.0987355
lin-11	N2	79	1.01328	0.0455456	0.0449487	1.0535	0.643023	0.410476
lin-31	N2	56	1.00267	0.0422824	0.0421697	1.08896	0.92941	0.159545
lips-9	N2	38	1.00708	0.033052	0.0328196	1.06691	0.948974	0.117934
lmn-1	N2	77	0.654361	0.129714	0.19823	0.899775	0.407608	0.492167
lmp-1	N2	49	0.975478	0.0237169	0.0243131	1.01733	0.901357	0.115972
lon-2	N2	38	1.0132	0.0239276	0.0236159	1.08544	0.96254	0.122896
lpd-2	N2	40	0.906365	0.1306	0.144092	1.05898	0.564276	0.4947
lpd-6	N2	72	0.587944	0.1154	0.196278	0.827708	0.398093	0.429616
lpd-7	N2	45	0.327102	0.0639081	0.195377	0.453234	0.194254	0.25898
lpd-9	N2	47	0.933665	0.0945384	0.101255	1.06908	0.740975	0.328107
M04B2.4	N2	43	0.997072	0.0243315	0.0244029	1.04834	0.958157	0.0901808
mag-1	N2	77	0.880912	0.135749	0.1541	1.05182	0.559452	0.492366
mcm-2	N2	34	0.56429	0.110288	0.195445	0.759169	0.368378	0.390791
mdf-1	N2	45	0.993833	0.0336358	0.0338446	1.05649	0.923716	0.13277
mes-3	N2	87	0.98677	0.0381472	0.0386586	1.04036	0.827019	0.213338
mig-32	N2	30	0.476857	0.0924557	0.193886	0.663497	0.324619	0.338878
mina-1	N2	21	1.03474	0.0199064	0.019238	1.09642	1.008	0.0884128
mix-1	N2	40	1.01614	0.0385819	0.037969	1.07422	0.897859	0.176362
mlc-3	N2	47	0.971932	0.061891	0.0636783	1.04959	0.777667	0.271927
mlc-5	N2	44	0.794586	0.156572	0.197049	1.02676	0.54713	0.479634
mma-1	N2	37	0.781829	0.120656	0.154326	1.02744	0.565348	0.462087
mrpl-2	N2	51	0.963573	0.055767	0.0578752	1.02176	0.7924	0.229358
mrpl-4	N2	64	0.619312	0.11934	0.192698	0.839984	0.368543	0.471441
mrpl-41	N2	48	1.01021	0.0315047	0.0311863	1.07433	0.947643	0.126692
mrpl-51	N2	50	0.97198	0.0815476	0.0838984	1.03593	0.621606	0.414321
mrpl-55	N2	57	0.982343	0.0734815	0.0748023	1.10561	0.741845	0.363761
mrps-11	N2	62	0.918299	0.0896381	0.0976131	1.05383	0.689942	0.363891
mrps-21	N2	51	0.97607	0.0427889	0.0438379	1.04071	0.850146	0.190561
mrps-28	N2	24	1.01509	0.0370892	0.0365376	1.06199	0.87068	0.191314
mtr-4	N2	48	0.98967	0.0434462	0.0438996	1.09802	0.791247	0.30677
nars-1	N2	75	0.269215	0.0529729	0.196768	0.368171	0.147604	0.220567
nath-10	N2	31	0.332689	0.0659587	0.198259	0.456851	0.228354	0.228497
ndc-80	N2	41	1.00702	0.0258955	0.025715	1.07118	0.96192	0.109262
noah-2	N2	27	0.106878	0.0213172	0.199454	0.140147	0.0766857	0.0634612
nol-10	N2	68	0.404549	0.0794957	0.196505	0.564161	0.254808	0.309353
nol-2	N2	59	0.303588	0.0607176	0.2	0.409295	0.203405	0.205889
npp-7	N2	36	0.18448	0.0341611	0.185175	0.239311	0.111572	0.127739
oac-46	N2	71	1.01523	0.0320105	0.0315303	1.08088	0.935518	0.145364
ostd-1	N2	64	0.546265	0.105725	0.193542	0.738584	0.342032	0.396552
paa-1	N2	45	0.188515	0.0370947	0.196773	0.256769	0.13241	0.124359
par-6	N2	108	0.971591	0.0607283	0.062504	1.18408	0.718271	0.465806
pat-10	N2	60	0.24416	0.0478292	0.195893	0.338626	0.149298	0.189328
pat-3	N2	19	0.107227	0.0209951	0.1958	0.142476	0.0787727	0.0637031
pbs-4	N2	35	0.197305	0.0378396	0.191783	0.278699	0.124612	0.154087
pbs-6	N2	23	0.0871197	0.0167183	0.1919	0.112676	0.0591258	0.0535504
pept-3	N2	52	0.99735	0.0431159	0.0432305	1.07793	0.906661	0.171273
perm-5	N2	39	1.00734	0.0639678	0.0635016	1.07801	0.840881	0.237127
pfn-1	N2	92	1.00458	0.0371551	0.0369857	1.07834	0.928386	0.149954
pid-3	N2	78	0.939041	0.0923592	0.0983548	1.06158	0.571976	0.489603
pkc-3	N2	19	0.514329	0.101079	0.196526	0.718739	0.323283	0.395457
pno-1	N2	63	0.961727	0.118304	0.123012	1.08683	0.587454	0.499379
pnp-1	N2	35	0.996624	0.033223	0.0333355	1.09127	0.95201	0.139259
popl-1	N2	51	1.02053	0.0410673	0.0402409	1.14774	0.945544	0.202192
prp-17	N2	73	0.741029	0.132169	0.178359	0.988247	0.493355	0.494893
prp-19	N2	47	0.520161	0.0994041	0.191102	0.743598	0.305178	0.43842
prp-38	N2	37	0.234881	0.0463508	0.197337	0.313575	0.131292	0.182283
prx-10	N2	36	0.997824	0.0248684	0.0249226	1.04291	0.94309	0.099824
prx-13	N2	53	0.943768	0.113494	0.120256	1.05691	0.600932	0.455976
prx-14	N2	41	0.932483	0.131794	0.141336	1.06776	0.592352	0.475412
prx-19	N2	61	0.965968	0.100573	0.104116	1.08677	0.670878	0.41589
prx-2	N2	42	0.992266	0.0257761	0.025977	1.03602	0.921048	0.11497
pup-2	N2	33	0.973577	0.098065	0.100726	1.05273	0.712163	0.340571
qua-1	N2	47	0.943103	0.0944491	0.100147	1.10746	0.704183	0.403278
R07E5.7	N2	47	1.00357	0.0303855	0.0302773	1.06944	0.894293	0.175143
R08D7.1	N2	43	0.764956	0.148893	0.194643	0.994143	0.520123	0.47402
R148.7	N2	63	1.01458	0.0266367	0.0262539	1.07301	0.923325	0.149687
rab-1	N2	19	0.131368	0.026052	0.198313	0.169691	0.0967539	0.0729375
rab-10	N2	94	0.981134	0.0480254	0.0489488	1.05736	0.757286	0.300078
ran-3	N2	52	0.504753	0.100116	0.198347	0.677656	0.325059	0.352597
rbbp-5	N2	63	0.966883	0.0678365	0.0701599	1.0547	0.764418	0.290284
rbd-1	N2	48	0.625334	0.103741	0.165897	0.842502	0.391313	0.451189
rev-1	N2	50	1.02451	0.0211192	0.0206139	1.06893	0.981024	0.0879012
riok-1	N2	46	0.969627	0.0545685	0.0562778	1.03129	0.712044	0.319249
rme-2	N2	51	1.00184	0.0455778	0.0454939	1.07682	0.882655	0.19416
rnp-4	N2	24	0.908053	0.139286	0.153389	1.08021	0.652534	0.427679
rnr-2	N2	40	0.593997	0.115507	0.194458	0.753613	0.390579	0.363034
rpl-14	N2	47	0.120761	0.0240196	0.198903	0.169421	0.0822285	0.087193
rpl-15	N2	42	1.03135	0.023964	0.0232355	1.09539	0.977252	0.118137
rpl-23	N2	22	0.128974	0.0253805	0.196788	0.168518	0.0898842	0.0786337
rpl-25.1	N2	52	0.520483	0.100022	0.192172	0.72056	0.33225	0.38831
rpl-35	N2	31	0.0792672	0.0158153	0.199519	0.105722	0.0521163	0.0536053
rpn-1	N2	53	1.01773	0.048879	0.0480277	1.09132	0.913755	0.177569
rpn-3	N2	49	0.129061	0.0258083	0.199969	0.178446	0.0789469	0.0994995
rpn-7	N2	15	0.0728638	0.0140237	0.192464	0.0965001	0.0521572	0.0443429
rps-1	N2	34	0.101106	0.0201801	0.199593	0.132176	0.0729412	0.0592351
rps-13	N2	41	0.199084	0.0376231	0.188981	0.273366	0.117475	0.155891
rps-14	N2	19	0.146705	0.0293333	0.199948	0.184753	0.0940835	0.09067
rps-24	N2	36	0.147852	0.0289755	0.195976	0.209117	0.0917201	0.117397
rps-25	N2	48	0.804405	0.122601	0.152412	1.0088	0.542997	0.465805
rps-29	N2	45	0.178732	0.0357039	0.199762	0.256752	0.105382	0.15137
rps-3	N2	12	0.44001	0.0863279	0.196195	0.590258	0.335312	0.254946
rpt-5	N2	55	0.121491	0.0235128	0.193535	0.165897	0.0731167	0.0927804
rrp-1	N2	52	0.509747	0.101596	0.199307	0.695728	0.322071	0.373658
rrp-8	N2	51	1.00208	0.0731866	0.0730348	1.07549	0.670646	0.404847
rsp-8	N2	50	0.986954	0.0304724	0.0308752	1.03666	0.892406	0.144252
sac-1	N2	43	1.00823	0.0404511	0.040121	1.08866	0.903062	0.185594
sap-49	N2	47	0.489504	0.0950281	0.194131	0.738502	0.297032	0.44147
sars-2	N2	32	1.01949	0.0323212	0.0317032	1.09671	0.940148	0.156564
sart-1	N2	39	0.471386	0.0935076	0.198367	0.661509	0.308487	0.353022
sas-5	N2	38	0.93074	0.103221	0.110902	1.04	0.548216	0.491779
sec-3	N2	51	0.994812	0.0391404	0.0393446	1.04661	0.832576	0.21403
slcf-1	N2	52	1.00935	0.0158063	0.0156598	1.05738	0.975593	0.081788
sma-3	N2	35	1.00378	0.0200388	0.0199633	1.04884	0.966483	0.0823566
sma-4	N2	48	0.978011	0.0346361	0.0354148	1.05559	0.919537	0.136051
sox-2	N2	43	0.981292	0.071742	0.0731097	1.10208	0.774585	0.327492
spcs-3	N2	47	0.228748	0.0448334	0.195995	0.299069	0.13279	0.166279
spd-5	N2	73	0.52321	0.102575	0.196049	0.791738	0.310758	0.48098
spdl-1	N2	40	0.983127	0.0602879	0.0613226	1.08202	0.796672	0.285346
spl-1	N2	59	0.838242	0.121771	0.14527	0.991944	0.534708	0.457235
sptf-3	N2	71	0.987192	0.0407289	0.0412573	1.04425	0.862266	0.181979
sre-6	N2	28	0.978864	0.0553131	0.0565075	1.05683	0.830594	0.22624
srpa-72	N2	47	0.903512	0.136506	0.151084	1.05112	0.595705	0.455411
stc-1	N2	33	0.548245	0.104908	0.191352	0.77792	0.379607	0.398313
stt-3	N2	32	0.964152	0.106343	0.110297	1.09125	0.647722	0.443529
sucg-1	N2	24	1.01618	0.0253382	0.0249348	1.06406	0.969173	0.0948837
sups-1	N2	109	0.983137	0.0515375	0.0524215	1.07869	0.647557	0.431128
syf-1	N2	19	0.110663	0.0210225	0.189968	0.148073	0.081167	0.0669056
T04G9.4	N2	45	0.946605	0.111849	0.118158	1.0841	0.677137	0.406963
T06E6.1	N2	34	0.478808	0.0949756	0.198359	0.625011	0.330214	0.294798
T08B1.1	N2	70	0.513198	0.100988	0.196782	0.710128	0.303557	0.406572
T20B12.3	N2	48	0.717833	0.135106	0.188213	0.972337	0.479591	0.492746
T20H4.5	N2	36	0.495002	0.0985626	0.199115	0.763791	0.344541	0.419249
T24H10.1	N2	30	0.987992	0.0280144	0.0283549	1.03269	0.908737	0.123957
T25G3.3	N2	49	0.512309	0.101138	0.197415	0.687607	0.318161	0.369446
T26A8.4	N2	50	0.93769	0.103753	0.110648	1.08931	0.614983	0.474326
tads-1	N2	38	0.633812	0.12616	0.199049	0.864086	0.383899	0.480187
tag-151	N2	32	0.496874	0.0974602	0.196147	0.651903	0.343879	0.308024
tag-267	N2	42	0.817511	0.145504	0.177984	1.02548	0.531567	0.493909
tct-1	N2	47	0.949066	0.0808836	0.0852244	1.07259	0.683901	0.388687
teg-4	N2	32	0.192419	0.0376191	0.195506	0.252666	0.133312	0.119354
tomm-20	N2	91	0.922455	0.0997183	0.108101	1.04344	0.651406	0.392031
ttr-14	N2	28	0.733677	0.13081	0.178293	0.950001	0.483277	0.466724
tufm-2	N2	36	0.999704	0.0410179	0.04103	1.10033	0.927776	0.172558
txdc-9	N2	42	1.01108	0.0475029	0.0469821	1.07734	0.792503	0.284835
uaf-2	N2	20	0.262117	0.0522701	0.199416	0.344396	0.189694	0.154702
ulp-1	N2	98	1.01214	0.0260562	0.0257436	1.11589	0.925195	0.190699
umps-1	N2	36	0.989984	0.0284974	0.0287857	1.03018	0.920585	0.109595
unc-120	N2	64	1.02608	0.0284297	0.0277072	1.16671	0.976262	0.190446
unc-3	N2	92	1.00087	0.019901	0.0198838	1.04345	0.924917	0.118535
unc-45	N2	34	0.457253	0.0897375	0.196254	0.655464	0.297216	0.358248
unc-47	N2	36	1.02328	0.0234348	0.0229017	1.06415	0.967707	0.0964394
uri-1	N2	100	0.977963	0.0511749	0.052328	1.07022	0.72188	0.348339
vab-23	N2	57	0.991489	0.022969	0.0231661	1.04542	0.957775	0.0876427
W07E6.2	N2	49	0.630066	0.111639	0.177186	0.875615	0.399461	0.476154
wdr-46	N2	105	1.01757	0.0266812	0.0262206	1.07424	0.880256	0.193987
wee-1.3	N2	32	0.954898	0.100699	0.105456	1.08302	0.72912	0.353896
Y11D7A.9	N2	19	0.902376	0.0932898	0.103382	1.04009	0.685881	0.354206
Y37D8A.16	N2	57	0.907373	0.105076	0.115802	1.04995	0.568669	0.481278
Y41C4A.9	N2	52	0.997547	0.0212292	0.0212814	1.06161	0.950225	0.111383
Y44F5A.1	N2	25	1.02348	0.0233227	0.0227877	1.08007	0.970848	0.109217
Y48A6B.3	N2	48	0.939327	0.0894938	0.0952744	1.0591	0.674429	0.38467
Y4C6B.2	N2	49	0.982312	0.0461247	0.0469553	1.03741	0.700508	0.336902
Y53C12B.1	N2	33	0.439199	0.0747329	0.170157	0.61643	0.304466	0.311964
Y66H1A.4	N2	55	0.775577	0.140271	0.180861	1.01951	0.527489	0.492022
Y75B8A.7	N2	60	0.997764	0.0327879	0.0328614	1.05353	0.919222	0.134305
ykt-6	N2	49	0.642196	0.107516	0.167419	0.891057	0.404775	0.486282
ZC373.5	N2	89	1.02129	0.0171178	0.0167611	1.05687	0.978924	0.0779484
zig-6	N2	55	1.01705	0.0456448	0.0448797	1.14395	0.872989	0.270958
ZK430.7	N2	51	0.382775	0.0712938	0.186255	0.534424	0.267331	0.267093
ZK632.2	N2	46	0.932649	0.0942404	0.101046	1.03003	0.617921	0.412108
ZK686.2	N2	101	0.952949	0.0812323	0.0852431	1.04789	0.668779	0.37911
ZK795.3	N2	36	0.563132	0.109116	0.193766	0.813783	0.373243	0.44054
ZK899.2	N2	77	0.958286	0.0938954	0.0979827	1.09221	0.619875	0.472334
ztf-8	N2	50	1.00593	0.0212041	0.0210791	1.04313	0.92126	0.121874
zyg-9	N2	49	0.909763	0.113123	0.124343	1.04024	0.576335	0.463905

## Sheet: N2xOGEE
Gene	mean fitness	mean fitness <0,75	OGEE classification
adk-1	0.965012	nonessential	nonessential
ama-1	0.152067	essential	essential
aps-1	0.130575	essential	essential
cpf-2	0.454427	essential	essential
B0024.4	1.0283	nonessential	nonessential
B0238.11	0.902406	nonessential	nonessential
B0280.9	0.827461	nonessential	nonessential
B0361.6	0.975912	nonessential	nonessential
B0395.3	1.00719	nonessential	nonessential
cwc-15	0.52162	essential	essential
bli-1	0.408716	essential	conditional
bli-2	1.00659	nonessential	nonessential
bli-5	0.957101	nonessential	nonessential
cyk-4	0.508271	essential	essential
C14C10.2	0.995648	nonessential	nonessential
C15H9.4	0.993305	nonessential	nonessential
C16C10.2	0.59977	essential	nonessential
C24G6.8	0.993657	nonessential	nonessential
C27F2.4	1.00291	nonessential	nonessential
C34F6.1	1.00756	nonessential	nonessential
C35D10.6	1.01123	nonessential	nonessential
C36H8.1	0.952635	nonessential	conditional
C37H5.5	0.484634	essential	nonessential
C39B10.1	1.00349	nonessential	nonessential
C43E11.9	0.433274	essential	nonessential
C46A5.1	1.01703	nonessential	nonessential
C56A3.4	0.985771	nonessential	nonessential
calu-1	0.860736	nonessential	conditional
die-1	0.707239	essential	essential
capg-1	0.936358	nonessential	nonessential
dis-3	0.514928	essential	essential
egl-45	0.0597396	essential	essential
cdt-2	0.998564	nonessential	nonessential
ceh-13	0.964612	nonessential	nonessential
ceh-20	0.940564	nonessential	nonessential
ceh-32	0.998268	nonessential	nonessential
ceh-6	0.978381	nonessential	nonessential
eif-3.E	0.275999	essential	essential
col-131	1.00222	nonessential	nonessential
col-38	0.923532	nonessential	nonessential
cox-11	1.01752	nonessential	nonessential
cox-4	0.287248	essential	nonessential
F20D12.2	0.634993	essential	essential
F43G9.12	0.52206	essential	essential
crt-1	0.997439	nonessential	nonessential
fars-3	0.0893265	essential	essential
fasn-1	0.0979658	essential	essential
D1046.2	0.993118	nonessential	nonessential
D2030.3	0.525125	essential	nonessential
D2030.4	0.798561	nonessential	nonessential
dhs-28	0.97972	nonessential	nonessential
fkh-6	0.489559	essential	essential
gbf-1	0.604877	essential	essential
lam-1	0.591792	essential	essential
dpy-11	0.928016	nonessential	nonessential
dpy-13	0.92109	nonessential	nonessential
dpy-20	1.0413	nonessential	nonessential
dpy-3	0.696638	essential	nonessential
dpy-4	0.962468	nonessential	nonessential
dpy-6	0.881155	nonessential	nonessential
dpy-8	0.899221	nonessential	nonessential
dpy-9	0.674664	essential	nonessential
let-70	0.279757	essential	essential
egl-20	1.01269	nonessential	nonessential
let-711	0.165109	essential	essential
lmn-1	0.654361	essential	essential
eif-6	0.410567	essential	nonessential
elo-2	0.801337	nonessential	nonessential
elo-5	0.324532	essential	nonessential
elo-6	1.00667	nonessential	nonessential
lpd-7	0.327102	essential	essential
epg-5	1.01311	nonessential	nonessential
exos-1	0.971872	nonessential	nonessential
exos-7	0.545082	essential	nonessential
F07E5.5	0.991807	nonessential	nonessential
F10E9.4	0.773504	nonessential	nonessential
F11E6.3	0.982383	nonessential	nonessential
mcm-2	0.56429	essential	essential
F22B3.8	1.00521	nonessential	nonessential
F25H8.2	1.00704	nonessential	nonessential
F28C6.8	0.996542	nonessential	nonessential
F29A7.6	0.971381	nonessential	nonessential
F29B9.11	1.01227	nonessential	nonessential
F30A10.9	0.538395	essential	nonessential
F32H5.1	1.00447	nonessential	nonessential
F33H2.6	0.990658	nonessential	nonessential
F40F11.3	1.00896	nonessential	nonessential
noah-2	0.106878	essential	essential
F44E5.1	0.996598	nonessential	nonessential
F44G4.1	0.606286	essential	nonessential
F45E6.1	1.00286	nonessential	nonessential
F47B8.10	1.01863	nonessential	nonessential
F52B11.2	0.939283	nonessential	conditional
F53E10.6	1.00522	nonessential	nonessential
F53F4.11	0.365422	essential	nonessential
F58A6.1	0.93879	nonessential	nonessential
F58B3.4	0.864556	nonessential	nonessential
F58F12.1	0.153387	essential	nonessential
far-1	1.00821	nonessential	nonessential
nol-2	0.303588	essential	essential
npp-7	0.18448	essential	essential
ostd-1	0.546265	essential	essential
fos-1	0.365915	essential	conditional
frg-1	0.990635	nonessential	nonessential
fzo-1	0.990728	nonessential	nonessential
paa-1	0.188515	essential	essential
pat-10	0.24416	essential	essential
gck-4	1.00239	nonessential	nonessential
pat-3	0.107227	essential	essential
gtf-2E1	0.872807	nonessential	nonessential
guk-1	0.97024	nonessential	conditional
H41C03.1	1.00463	nonessential	nonessential
hel-1	0.0923548	essential	conditional
hlh-2	1.00318	nonessential	conditional
hnd-1	1.00769	nonessential	nonessential
pbs-4	0.197305	essential	essential
ifo-1	0.52999	essential	nonessential
immp-1	1.00221	nonessential	nonessential
imp-2	0.684607	essential	nonessential
ina-1	0.954955	nonessential	nonessential
inos-1	0.989043	nonessential	nonessential
K03B4.1	0.988168	nonessential	nonessential
K05C4.2	1.01161	nonessential	nonessential
K07F5.14	0.828152	nonessential	nonessential
pbs-6	0.0871197	essential	essential
pkc-3	0.514329	essential	essential
lbp-5	0.989897	nonessential	nonessential
prp-17	0.741029	essential	essential
prp-19	0.520161	essential	essential
lin-11	1.01328	nonessential	nonessential
lin-31	1.00267	nonessential	nonessential
lips-9	1.00708	nonessential	nonessential
prp-38	0.234881	essential	essential
lmp-1	0.975478	nonessential	nonessential
lon-2	1.0132	nonessential	nonessential
lpd-2	0.906365	nonessential	nonessential
lpd-6	0.587944	essential	nonessential
rab-1	0.131368	essential	essential
lpd-9	0.933665	nonessential	conditional
M04B2.4	0.997072	nonessential	nonessential
ran-3	0.504753	essential	essential
rnr-2	0.593997	essential	essential
mdf-1	0.993833	nonessential	nonessential
mes-3	0.98677	nonessential	conditional
mig-32	0.476857	essential	conditional
mina-1	1.03474	nonessential	nonessential
rpl-14	0.120761	essential	essential
mlc-3	0.971932	nonessential	nonessential
rpl-23	0.128974	essential	essential
rpl-35	0.0792672	essential	essential
mrpl-2	0.963573	nonessential	nonessential
mrpl-4	0.619312	essential	nonessential
mrpl-41	1.01021	nonessential	nonessential
mrpl-51	0.97198	nonessential	nonessential
mrpl-55	0.982343	nonessential	nonessential
mrps-11	0.918299	nonessential	nonessential
mrps-21	0.97607	nonessential	nonessential
mrps-28	1.01509	nonessential	nonessential
mtr-4	0.98967	nonessential	nonessential
nars-1	0.269215	essential	conditional
nath-10	0.332689	essential	nonessential
ndc-80	1.00702	nonessential	nonessential
rpn-3	0.129061	essential	essential
nol-10	0.404549	essential	nonessential
rpn-7	0.0728638	essential	essential
rps-1	0.101106	essential	essential
oac-46	1.01523	nonessential	nonessential
rps-13	0.199084	essential	essential
rps-14	0.146705	essential	essential
par-6	0.971591	nonessential	conditional
rps-24	0.147852	essential	essential
rps-29	0.178732	essential	essential
rps-3	0.44001	essential	essential
rpt-5	0.121491	essential	essential
pept-3	0.99735	nonessential	nonessential
sap-49	0.489504	essential	essential
sart-1	0.471386	essential	essential
spcs-3	0.228748	essential	essential
spd-5	0.52321	essential	essential
syf-1	0.110663	essential	essential
pnp-1	0.996624	nonessential	nonessential
popl-1	1.02053	nonessential	nonessential
T20H4.5	0.495002	essential	essential
T25G3.3	0.512309	essential	essential
tads-1	0.633812	essential	essential
prx-10	0.997824	nonessential	conditional
prx-13	0.943768	nonessential	nonessential
prx-14	0.932483	nonessential	nonessential
prx-19	0.965968	nonessential	nonessential
prx-2	0.992266	nonessential	nonessential
pup-2	0.973577	nonessential	nonessential
qua-1	0.943103	nonessential	nonessential
R07E5.7	1.00357	nonessential	conditional
teg-4	0.192419	essential	essential
R148.7	1.01458	nonessential	nonessential
ttr-14	0.733677	essential	essential
rab-10	0.981134	nonessential	nonessential
uaf-2	0.262117	essential	essential
rbbp-5	0.966883	nonessential	nonessential
rbd-1	0.625334	essential	nonessential
unc-45	0.457253	essential	essential
ykt-6	0.642196	essential	essential
aspm-1	0.997675	nonessential	essential
bcas-2	0.93215	nonessential	essential
bud-31	0.894619	nonessential	essential
cap-1	0.89561	nonessential	essential
cchl-1	0.970309	nonessential	essential
ccnk-1	0.967086	nonessential	essential
rpl-25.1	0.520483	essential	nonessential
cks-1	0.96424	nonessential	essential
cpf-1	0.90902	nonessential	essential
div-1	1.02821	nonessential	essential
egg-3	0.949231	nonessential	essential
emb-27	0.886318	nonessential	essential
fzy-1	0.984826	nonessential	essential
gld-1	1.0066	nonessential	essential
idha-1	0.900043	nonessential	essential
rps-25	0.804405	nonessential	nonessential
klp-19	0.983484	nonessential	essential
mag-1	0.880912	nonessential	essential
mix-1	1.01614	nonessential	essential
rrp-1	0.509747	essential	nonessential
rrp-8	1.00208	nonessential	nonessential
rsp-8	0.986954	nonessential	nonessential
sac-1	1.00823	nonessential	nonessential
mlc-5	0.794586	nonessential	essential
sars-2	1.01949	nonessential	nonessential
mma-1	0.781829	nonessential	essential
perm-5	1.00734	nonessential	essential
sec-3	0.994812	nonessential	nonessential
slcf-1	1.00935	nonessential	nonessential
sma-3	1.00378	nonessential	nonessential
sma-4	0.978011	nonessential	conditional
sox-2	0.981292	nonessential	conditional
pfn-1	1.00458	nonessential	essential
pid-3	0.939041	nonessential	essential
pno-1	0.961727	nonessential	essential
spl-1	0.838242	nonessential	nonessential
sptf-3	0.987192	nonessential	nonessential
sre-6	0.978864	nonessential	nonessential
R08D7.1	0.764956	nonessential	essential
stc-1	0.548245	essential	nonessential
rev-1	1.02451	nonessential	essential
sucg-1	1.01618	nonessential	nonessential
sups-1	0.983137	nonessential	nonessential
riok-1	0.969627	nonessential	essential
rme-2	1.00184	nonessential	essential
T06E6.1	0.478808	essential	nonessential
T08B1.1	0.513198	essential	nonessential
T20B12.3	0.717833	essential	nonessential
rnp-4	0.908053	nonessential	essential
T24H10.1	0.987992	nonessential	nonessential
rpl-15	1.03135	nonessential	essential
T26A8.4	0.93769	nonessential	nonessential
rpn-1	1.01773	nonessential	essential
tag-151	0.496874	essential	nonessential
tag-267	0.817511	nonessential	nonessential
tct-1	0.949066	nonessential	nonessential
sas-5	0.93074	nonessential	essential
tomm-20	0.922455	nonessential	nonessential
spdl-1	0.983127	nonessential	essential
tufm-2	0.999704	nonessential	nonessential
srpa-72	0.903512	nonessential	essential
stt-3	0.964152	nonessential	essential
ulp-1	1.01214	nonessential	nonessential
umps-1	0.989984	nonessential	nonessential
unc-120	1.02608	nonessential	nonessential
unc-3	1.00087	nonessential	nonessential
T04G9.4	0.946605	nonessential	essential
unc-47	1.02328	nonessential	nonessential
txdc-9	1.01108	nonessential	essential
vab-23	0.991489	nonessential	conditional
W07E6.2	0.630066	essential	nonessential
wdr-46	1.01757	nonessential	nonessential
uri-1	0.977963	nonessential	essential
Y11D7A.9	0.902376	nonessential	nonessential
Y37D8A.16	0.907373	nonessential	nonessential
Y41C4A.9	0.997547	nonessential	nonessential
Y44F5A.1	1.02348	nonessential	nonessential
Y48A6B.3	0.939327	nonessential	nonessential
Y4C6B.2	0.982312	nonessential	nonessential
Y53C12B.1	0.439199	essential	nonessential
Y66H1A.4	0.775577	nonessential	nonessential
Y75B8A.7	0.997764	nonessential	nonessential
wee-1.3	0.954898	nonessential	essential
ZC373.5	1.02129	nonessential	nonessential
zig-6	1.01705	nonessential	nonessential
ZK430.7	0.382775	essential	nonessential
ZK632.2	0.932649	nonessential	nonessential
ZK686.2	0.952949	nonessential	nonessential
ZK795.3	0.563132	essential	nonessential
ZK899.2	0.958286	nonessential	nonessential
ztf-8	1.00593	nonessential	nonessential
zyg-9	0.909763	nonessential	essential

## Sheet: LKC34, MY16 x OGEE
Gene	mean fitness LKC	mean fitness MY16	mean fitness <0,75 LKC34	mean fitness <0,75 MY16	OGEE classification
adk-1	0.939388	0.913026	nonessential	nonessential	nonessential
ama-1	0.248887	0.149693	essential	essential	essential
aps-1	0.0402146	0.119721	essential	essential	essential
cpf-2	0.502607	0.214356	essential	essential	essential
B0024.4	1.01472	1.04373	nonessential	nonessential	nonessential
B0238.11	0.918383	0.899905	nonessential	nonessential	nonessential
B0280.9	0.838161	0.503817	nonessential	essential	nonessential
B0361.6	0.982296	0.909377	nonessential	nonessential	nonessential
B0395.3	1.01616	1.01581	nonessential	nonessential	nonessential
cwc-15	0.7429	0.670238	essential	essential	essential
bli-1	0.852932	0.36806	nonessential	essential	conditional
bli-2	0.971208	0.942562	nonessential	nonessential	nonessential
bli-5	0.981893	0.962954	nonessential	nonessential	nonessential
cyk-4	0.4319	0.414211	essential	essential	essential
C14C10.2	0.994206	0.973253	nonessential	nonessential	nonessential
C15H9.4	0.986866	1.01185	nonessential	nonessential	nonessential
C16C10.2	0.640694	0.257102	essential	essential	nonessential
C24G6.8	0.983979	1.02397	nonessential	nonessential	nonessential
C27F2.4	0.990555	0.991492	nonessential	nonessential	nonessential
C34F6.1	1.0025	0.991903	nonessential	nonessential	nonessential
C35D10.6	1.01447	1.00475	nonessential	nonessential	nonessential
C36H8.1	0.997323	0.978544	nonessential	nonessential	conditional
C37H5.5	0.921846	0.280693	nonessential	essential	nonessential
C39B10.1	1.00903	0.998776	nonessential	nonessential	nonessential
C43E11.9	0.823877	0.410843	nonessential	essential	nonessential
C46A5.1	1.00256	1.01809	nonessential	nonessential	nonessential
C56A3.4	0.987295	0.998476	nonessential	nonessential	nonessential
calu-1	0.933368	0.81884	nonessential	nonessential	conditional
die-1	0.530278	0.442878	essential	essential	essential
capg-1	0.93473	0.945924	nonessential	nonessential	nonessential
dis-3	0.622123	0.421361	essential	essential	essential
egl-45	0.0586047	0.0119812	essential	essential	essential
cdt-2	1.00004	0.980531	nonessential	nonessential	nonessential
ceh-13	0.994423	1.00057	nonessential	nonessential	nonessential
ceh-20	0.911132	0.804889	nonessential	nonessential	nonessential
ceh-32	0.997368	0.987389	nonessential	nonessential	nonessential
ceh-6	1.00142	1.0025	nonessential	nonessential	nonessential
eif-3.E	0.301228	0.21385	essential	essential	essential
col-131	1.00668	1.00981	nonessential	nonessential	nonessential
col-38	0.990848	0.985893	nonessential	nonessential	nonessential
cox-11	1.01168	1.01416	nonessential	nonessential	nonessential
cox-4	0.331501	0.253639	essential	essential	nonessential
F43G9.12	0.5562	0.502594	essential	essential	essential
fars-3	0.124815	0.103266	essential	essential	essential
crt-1	1.02147	1.00998	nonessential	nonessential	nonessential
fasn-1	0.105391	0.0930052	essential	essential	essential
fkh-6	0.365959	0.400824	essential	essential	essential
D1046.2	1.01055	1.012	nonessential	nonessential	nonessential
D2030.3	0.87761	0.523761	nonessential	essential	nonessential
D2030.4	0.878431	0.831498	nonessential	nonessential	nonessential
dhs-28	0.963623	0.96144	nonessential	nonessential	nonessential
lam-1	0.645131	0.477065	essential	essential	essential
let-70	0.373842	0.204774	essential	essential	essential
let-711	0.154172	0.132598	essential	essential	essential
dpy-11	0.97296	0.941877	nonessential	nonessential	nonessential
dpy-13	0.963775	0.973418	nonessential	nonessential	nonessential
dpy-20	1.01943	1.04685	nonessential	nonessential	nonessential
dpy-3	0.812616	0.545016	nonessential	essential	nonessential
dpy-4	0.961716	0.949304	nonessential	nonessential	nonessential
dpy-6	0.982913	0.933705	nonessential	nonessential	nonessential
dpy-8	0.998587	0.908485	nonessential	nonessential	nonessential
dpy-9	0.860838	0.614292	nonessential	essential	nonessential
lpd-7	0.299373	0.192602	essential	essential	essential
egl-20	1.01953	1.01122	nonessential	nonessential	nonessential
mcm-2	0.506691	0.359981	essential	essential	essential
noah-2	0.120117	0.151187	essential	essential	essential
eif-6	0.53644	0.35938	essential	essential	nonessential
elo-2	0.463754	0.563015	essential	essential	nonessential
elo-5	0.509069	0.372265	essential	essential	nonessential
elo-6	0.988984	0.99362	nonessential	nonessential	nonessential
nol-2	0.409098	0.301816	essential	essential	essential
epg-5	0.998341	0.996602	nonessential	nonessential	nonessential
exos-1	0.961394	0.955943	nonessential	nonessential	nonessential
exos-7	0.769056	0.467809	nonessential	essential	nonessential
F07E5.5	1.00581	1.02767	nonessential	nonessential	nonessential
F10E9.4	0.831699	0.420564	nonessential	essential	nonessential
F11E6.3	0.950695	0.974852	nonessential	nonessential	nonessential
npp-7	0.338784	0.266945	essential	essential	essential
F22B3.8	1.00381	0.910538	nonessential	nonessential	nonessential
F25H8.2	1.0202	1.01261	nonessential	nonessential	nonessential
F28C6.8	0.993255	1.01751	nonessential	nonessential	nonessential
F29A7.6	0.998291	0.958375	nonessential	nonessential	nonessential
F29B9.11	1.00817	1.01284	nonessential	nonessential	nonessential
F30A10.9	0.705319	0.54486	essential	essential	nonessential
F32H5.1	0.997512	1.00723	nonessential	nonessential	nonessential
F33H2.6	0.977339	1.02427	nonessential	nonessential	nonessential
F40F11.3	0.990473	1.01268	nonessential	nonessential	nonessential
paa-1	0.199767	0.141413	essential	essential	essential
F44E5.1	0.245784	1.00921	essential	nonessential	nonessential
F44G4.1	0.600801	0.41029	essential	essential	nonessential
F45E6.1	1.01235	1.00869	nonessential	nonessential	nonessential
F47B8.10	1.03231	1.03277	nonessential	nonessential	nonessential
F52B11.2	0.965299	0.888108	nonessential	nonessential	conditional
F53E10.6	1.00158	1.00904	nonessential	nonessential	nonessential
F53F4.11	0.390056	0.317373	essential	essential	nonessential
F58A6.1	0.973799	0.951638	nonessential	nonessential	nonessential
F58B3.4	0.937053	0.870342	nonessential	nonessential	nonessential
F58F12.1	0.160435	0.192225	essential	essential	nonessential
far-1	1.00736	1.04161	nonessential	nonessential	nonessential
pat-10	0.332584	0.269695	essential	essential	essential
pat-3	0.102994	0.105603	essential	essential	essential
pbs-4	0.128724	0.142838	essential	essential	essential
fos-1	0.318855	0.371347	essential	essential	conditional
frg-1	0.993604	0.997196	nonessential	nonessential	nonessential
fzo-1	0.969935	1.00455	nonessential	nonessential	nonessential
pbs-6	0.135151	0.115741	essential	essential	essential
pkc-3	0.427381	0.252846	essential	essential	essential
gck-4	1.02117	1.00373	nonessential	nonessential	nonessential
prp-17	0.69818	0.674003	essential	essential	essential
gtf-2E1	0.92144	0.681688	nonessential	essential	nonessential
guk-1	1.00928	1.00435	nonessential	nonessential	conditional
H41C03.1	0.987308	1.04213	nonessential	nonessential	nonessential
hel-1	0.136468	0.0807541	essential	essential	conditional
hlh-2	0.98237	0.9953	nonessential	nonessential	conditional
hnd-1	0.993262	1.01209	nonessential	nonessential	nonessential
prp-19	0.37395	0.40906	essential	essential	essential
ifo-1	0.709413	0.741314	essential	essential	nonessential
immp-1	0.999688	1.00797	nonessential	nonessential	nonessential
imp-2	0.953425	0.837131	nonessential	nonessential	nonessential
ina-1	0.963881	0.973029	nonessential	nonessential	nonessential
inos-1	0.983094	0.980806	nonessential	nonessential	nonessential
K03B4.1	0.980476	0.957788	nonessential	nonessential	nonessential
K05C4.2	1.00114	1.02567	nonessential	nonessential	nonessential
K07F5.14	0.974039	0.823813	nonessential	nonessential	nonessential
prp-38	0.300887	0.215495	essential	essential	essential
R08D7.1	0.602393	0.558035	essential	essential	essential
lbp-5	1.00576	1.02492	nonessential	nonessential	nonessential
rab-1	0.130268	0.139068	essential	essential	essential
ran-3	0.385398	0.331364	essential	essential	essential
lin-11	0.999582	1.0201	nonessential	nonessential	nonessential
lin-31	0.98398	1.00552	nonessential	nonessential	nonessential
lips-9	1.00021	1.01889	nonessential	nonessential	nonessential
rnp-4	0.456108	0.548275	essential	essential	essential
lmp-1	0.979323	0.931037	nonessential	nonessential	nonessential
lon-2	1.0065	1.03818	nonessential	nonessential	nonessential
lpd-2	0.9358	0.548739	nonessential	essential	nonessential
lpd-6	0.552103	0.541601	essential	essential	nonessential
rnr-2	0.411414	0.377898	essential	essential	essential
lpd-9	0.986734	0.903823	nonessential	nonessential	conditional
M04B2.4	0.98402	0.997893	nonessential	nonessential	nonessential
rpl-14	0.138267	0.0961922	essential	essential	essential
rpl-23	0.0525247	0.119018	essential	essential	essential
mdf-1	0.982524	0.99618	nonessential	nonessential	nonessential
mes-3	0.992788	0.994263	nonessential	nonessential	conditional
mig-32	0.324386	0.231818	essential	essential	conditional
mina-1	0.995504	0.994518	nonessential	nonessential	nonessential
rpl-35	0.0575833	0.0428685	essential	essential	essential
mlc-3	0.913741	0.895638	nonessential	nonessential	nonessential
rpn-3	0.126716	0.108058	essential	essential	essential
rpn-7	0.0851021	0.0796796	essential	essential	essential
mrpl-2	0.982643	0.972313	nonessential	nonessential	nonessential
mrpl-4	0.623875	0.489196	essential	essential	nonessential
mrpl-41	1.0082	1.03886	nonessential	nonessential	nonessential
mrpl-51	0.954157	0.905181	nonessential	nonessential	nonessential
mrpl-55	1.0186	0.98332	nonessential	nonessential	nonessential
mrps-11	0.965864	0.796322	nonessential	nonessential	nonessential
mrps-21	0.961675	0.924969	nonessential	nonessential	nonessential
mrps-28	1.01796	1.00613	nonessential	nonessential	nonessential
mtr-4	0.994704	0.981794	nonessential	nonessential	nonessential
nars-1	0.230132	0.223515	essential	essential	conditional
nath-10	0.390679	0.333522	essential	essential	nonessential
ndc-80	1.00004	1.01157	nonessential	nonessential	nonessential
rps-1	0.131811	0.131136	essential	essential	essential
nol-10	0.247015	0.268953	essential	essential	nonessential
rps-13	0.194576	0.157827	essential	essential	essential
rps-14	0.125356	0.111558	essential	essential	essential
oac-46	1.00374	0.972572	nonessential	nonessential	nonessential
rps-24	0.144873	0.125379	essential	essential	essential
rps-29	0.193949	0.186157	essential	essential	essential
par-6	1.01554	0.950432	nonessential	nonessential	conditional
rps-3	0.319197	0.237906	essential	essential	essential
rpt-5	0.109496	0.128632	essential	essential	essential
sap-49	0.374629	0.375917	essential	essential	essential
sart-1	0.292165	0.236032	essential	essential	essential
pept-3	0.990916	0.98724	nonessential	nonessential	nonessential
spcs-3	0.284319	0.203809	essential	essential	essential
syf-1	0.14689	0.139298	essential	essential	essential
T20H4.5	0.359304	0.370273	essential	essential	essential
T25G3.3	0.326188	0.385386	essential	essential	essential
tads-1	0.623639	0.561272	essential	essential	essential
pnp-1	0.968568	1.01081	nonessential	nonessential	nonessential
popl-1	1.0053	1.02564	nonessential	nonessential	nonessential
teg-4	0.19284	0.159207	essential	essential	essential
ttr-14	0.549347	0.47865	essential	essential	essential
uaf-2	0.194531	0.194724	essential	essential	essential
prx-10	0.992771	1.00403	nonessential	nonessential	conditional
prx-13	0.988808	0.904482	nonessential	nonessential	nonessential
prx-14	0.970981	0.951503	nonessential	nonessential	nonessential
prx-19	1.02354	1.01472	nonessential	nonessential	nonessential
prx-2	1.00498	0.99704	nonessential	nonessential	nonessential
pup-2	0.988375	0.94502	nonessential	nonessential	nonessential
qua-1	1.00629	0.955159	nonessential	nonessential	nonessential
R07E5.7	0.995093	1.0058	nonessential	nonessential	conditional
unc-45	0.405439	0.408999	essential	essential	essential
R148.7	1.00937	0.993867	nonessential	nonessential	nonessential
ykt-6	0.717239	0.243497	essential	essential	essential
rab-10	0.982462	0.957414	nonessential	nonessential	nonessential
bud-31	0.911932	0.346388	nonessential	essential	essential
rbbp-5	0.96931	0.994322	nonessential	nonessential	nonessential
rbd-1	0.861327	0.461818	nonessential	essential	nonessential
cap-1	0.922265	0.583937	nonessential	essential	essential
emb-27	0.886138	0.490411	nonessential	essential	essential
F20D12.2	0.854652	0.407807	nonessential	essential	essential
gbf-1	0.870116	0.325359	nonessential	essential	essential
lmn-1	0.879517	0.638185	nonessential	essential	essential
mag-1	0.82262	0.551088	nonessential	essential	essential
mma-1	0.947852	0.586768	nonessential	essential	essential
ostd-1	0.905916	0.555162	nonessential	essential	essential
rpl-25.1	0.832628	0.431183	nonessential	essential	nonessential
sas-5	0.886504	0.390316	nonessential	essential	essential
spd-5	0.877472	0.441553	nonessential	essential	essential
stt-3	0.951336	0.258429	nonessential	essential	essential
wee-1.3	0.878477	0.676929	nonessential	essential	essential
aspm-1	1.01075	0.919292	nonessential	nonessential	essential
bcas-2	0.981239	0.906502	nonessential	nonessential	essential
cchl-1	1.0022	0.980006	nonessential	nonessential	essential
ccnk-1	0.979956	0.85343	nonessential	nonessential	essential
rps-25	0.891993	0.766055	nonessential	nonessential	nonessential
cks-1	0.923444	0.886359	nonessential	nonessential	essential
cpf-1	0.971958	0.849475	nonessential	nonessential	essential
div-1	0.997733	0.96038	nonessential	nonessential	essential
rrp-1	0.594818	0.403459	essential	essential	nonessential
rrp-8	0.991492	0.966542	nonessential	nonessential	nonessential
rsp-8	0.991557	0.939366	nonessential	nonessential	nonessential
sac-1	0.953857	0.96063	nonessential	nonessential	nonessential
egg-3	0.977232	0.905368	nonessential	nonessential	essential
sars-2	1.02818	1.04297	nonessential	nonessential	nonessential
fzy-1	0.997656	0.907888	nonessential	nonessential	essential
gld-1	1.00295	0.974814	nonessential	nonessential	essential
sec-3	0.99316	0.996989	nonessential	nonessential	nonessential
slcf-1	1.00915	0.999511	nonessential	nonessential	nonessential
sma-3	0.991194	0.920363	nonessential	nonessential	nonessential
sma-4	0.980044	0.961454	nonessential	nonessential	conditional
sox-2	0.956799	0.963189	nonessential	nonessential	conditional
idha-1	0.966449	0.847128	nonessential	nonessential	essential
klp-19	1.0829	0.815473	nonessential	nonessential	essential
mix-1	0.988488	0.988511	nonessential	nonessential	essential
spl-1	0.921613	0.886729	nonessential	nonessential	nonessential
sptf-3	1.00589	1.01411	nonessential	nonessential	nonessential
sre-6	1.00356	1.01163	nonessential	nonessential	nonessential
mlc-5	0.925083	0.854322	nonessential	nonessential	essential
stc-1	0.898272	0.825821	nonessential	nonessential	nonessential
perm-5	0.99638	1.01132	nonessential	nonessential	essential
sucg-1	1.01416	1.01447	nonessential	nonessential	nonessential
sups-1	0.957184	0.969363	nonessential	nonessential	nonessential
pfn-1	1.00327	1.003	nonessential	nonessential	essential
pid-3	0.991394	0.964193	nonessential	nonessential	essential
T06E6.1	0.661072	0.446353	essential	essential	nonessential
T08B1.1	0.50383	0.510699	essential	essential	nonessential
T20B12.3	0.818505	0.433901	nonessential	essential	nonessential
pno-1	1.02496	0.996095	nonessential	nonessential	essential
T24H10.1	0.977846	1.02309	nonessential	nonessential	nonessential
rev-1	1.05366	0.997964	nonessential	nonessential	essential
T26A8.4	0.929141	0.870202	nonessential	nonessential	nonessential
riok-1	0.969313	0.908803	nonessential	nonessential	essential
tag-151	0.555777	0.388296	essential	essential	nonessential
tag-267	0.956891	0.893776	nonessential	nonessential	nonessential
tct-1	0.91653	0.616647	nonessential	essential	nonessential
rme-2	0.987736	0.963033	nonessential	nonessential	essential
tomm-20	0.859463	0.707455	nonessential	essential	nonessential
rpl-15	1.03499	0.996318	nonessential	nonessential	essential
tufm-2	1.02016	1.01987	nonessential	nonessential	nonessential
rpn-1	0.998109	0.978352	nonessential	nonessential	essential
spdl-1	1.00033	0.901101	nonessential	nonessential	essential
ulp-1	0.99772	1.01441	nonessential	nonessential	nonessential
umps-1	0.991887	0.970393	nonessential	nonessential	nonessential
unc-120	1.00269	0.976977	nonessential	nonessential	nonessential
unc-3	0.995055	0.984396	nonessential	nonessential	nonessential
srpa-72	0.972985	0.921968	nonessential	nonessential	essential
unc-47	1.005	1.01431	nonessential	nonessential	nonessential
T04G9.4	0.938308	0.916078	nonessential	nonessential	essential
vab-23	1.0086	0.997754	nonessential	nonessential	conditional
W07E6.2	0.892132	0.6068	nonessential	essential	nonessential
wdr-46	1.02002	0.991967	nonessential	nonessential	nonessential
txdc-9	0.968404	0.962224	nonessential	nonessential	essential
Y11D7A.9	0.954901	0.89741	nonessential	nonessential	nonessential
Y37D8A.16	0.966792	0.93897	nonessential	nonessential	nonessential
Y41C4A.9	0.992226	1.02334	nonessential	nonessential	nonessential
Y44F5A.1	1.01062	1.02816	nonessential	nonessential	nonessential
Y48A6B.3	0.995535	0.929177	nonessential	nonessential	nonessential
Y4C6B.2	1.00225	1.00395	nonessential	nonessential	nonessential
Y53C12B.1	0.407973	0.352954	essential	essential	nonessential
Y66H1A.4	0.948509	0.825037	nonessential	nonessential	nonessential
Y75B8A.7	1.01048	1.00204	nonessential	nonessential	nonessential
uri-1	0.989004	0.864413	nonessential	nonessential	essential
ZC373.5	1.01562	1.01948	nonessential	nonessential	nonessential
zig-6	1.00003	1.04676	nonessential	nonessential	nonessential
ZK430.7	0.418891	0.241218	essential	essential	nonessential
ZK632.2	1.01324	0.986656	nonessential	nonessential	nonessential
ZK686.2	0.962704	0.851155	nonessential	nonessential	nonessential
ZK795.3	0.896677	0.492904	nonessential	essential	nonessential
ZK899.2	0.937772	0.93365	nonessential	nonessential	nonessential
ztf-8	1.0054	1.02628	nonessential	nonessential	nonessential
zyg-9	0.988882	0.880015	nonessential	nonessential	essential

## Sheet: mean fitness<0,75
Gene	mean fitness LKC34	mean fitness MY16	mean fitness N2	mean fitness <0,75 LKC34	mean fitness <0,75 MY16	mean fitness <0,75 N2	OGEE classification
ama-1	0.248887	0.149693	0.152067	essential	essential	essential	essential
aps-1	0.0402146	0.119721	0.130575	essential	essential	essential	essential
cpf-2	0.502607	0.214356	0.454427	essential	essential	essential	essential
cwc-15	0.7429	0.670238	0.52162	essential	essential	essential	essential
cyk-4	0.4319	0.414211	0.508271	essential	essential	essential	essential
die-1	0.530278	0.442878	0.707239	essential	essential	essential	essential
dis-3	0.622123	0.421361	0.514928	essential	essential	essential	essential
egl-45	0.0586047	0.0119812	0.0597396	essential	essential	essential	essential
eif-3.E	0.301228	0.21385	0.275999	essential	essential	essential	essential
F20D12.2	0.854652	0.407807	0.634993	nonessential	essential	essential	essential
F43G9.12	0.5562	0.502594	0.52206	essential	essential	essential	essential
fars-3	0.124815	0.103266	0.0893265	essential	essential	essential	essential
fasn-1	0.105391	0.0930052	0.0979658	essential	essential	essential	essential
fkh-6	0.365959	0.400824	0.489559	essential	essential	essential	essential
gbf-1	0.870116	0.325359	0.604877	nonessential	essential	essential	essential
lam-1	0.645131	0.477065	0.591792	essential	essential	essential	essential
let-70	0.373842	0.204774	0.279757	essential	essential	essential	essential
let-711	0.154172	0.132598	0.165109	essential	essential	essential	essential
lmn-1	0.879517	0.638185	0.654361	nonessential	essential	essential	essential
lpd-7	0.299373	0.192602	0.327102	essential	essential	essential	essential
mcm-2	0.506691	0.359981	0.56429	essential	essential	essential	essential
noah-2	0.120117	0.151187	0.106878	essential	essential	essential	essential
nol-2	0.409098	0.301816	0.303588	essential	essential	essential	essential
npp-7	0.338784	0.266945	0.18448	essential	essential	essential	essential
ostd-1	0.905916	0.555162	0.546265	nonessential	essential	essential	essential
paa-1	0.199767	0.141413	0.188515	essential	essential	essential	essential
pat-10	0.332584	0.269695	0.24416	essential	essential	essential	essential
pat-3	0.102994	0.105603	0.107227	essential	essential	essential	essential
pbs-4	0.128724	0.142838	0.197305	essential	essential	essential	essential
pbs-6	0.135151	0.115741	0.0871197	essential	essential	essential	essential
pkc-3	0.427381	0.252846	0.514329	essential	essential	essential	essential
prp-17	0.69818	0.674003	0.741029	essential	essential	essential	essential
prp-19	0.37395	0.40906	0.520161	essential	essential	essential	essential
prp-38	0.300887	0.215495	0.234881	essential	essential	essential	essential
rab-1	0.130268	0.139068	0.131368	essential	essential	essential	essential
ran-3	0.385398	0.331364	0.504753	essential	essential	essential	essential
rnr-2	0.411414	0.377898	0.593997	essential	essential	essential	essential
rpl-14	0.138267	0.0961922	0.120761	essential	essential	essential	essential
rpl-23	0.0525247	0.119018	0.128974	essential	essential	essential	essential
rpl-35	0.0575833	0.0428685	0.0792672	essential	essential	essential	essential
rpn-3	0.126716	0.108058	0.129061	essential	essential	essential	essential
rpn-7	0.0851021	0.0796796	0.0728638	essential	essential	essential	essential
rps-1	0.131811	0.131136	0.101106	essential	essential	essential	essential
rps-13	0.194576	0.157827	0.199084	essential	essential	essential	essential
rps-14	0.125356	0.111558	0.146705	essential	essential	essential	essential
rps-24	0.144873	0.125379	0.147852	essential	essential	essential	essential
rps-29	0.193949	0.186157	0.178732	essential	essential	essential	essential
rps-3	0.319197	0.237906	0.44001	essential	essential	essential	essential
rpt-5	0.109496	0.128632	0.121491	essential	essential	essential	essential
sap-49	0.374629	0.375917	0.489504	essential	essential	essential	essential
sart-1	0.292165	0.236032	0.471386	essential	essential	essential	essential
spcs-3	0.284319	0.203809	0.228748	essential	essential	essential	essential
spd-5	0.877472	0.441553	0.52321	nonessential	essential	essential	essential
syf-1	0.14689	0.139298	0.110663	essential	essential	essential	essential
T20H4.5	0.359304	0.370273	0.495002	essential	essential	essential	essential
T25G3.3	0.326188	0.385386	0.512309	essential	essential	essential	essential
tads-1	0.623639	0.561272	0.633812	essential	essential	essential	essential
teg-4	0.19284	0.159207	0.192419	essential	essential	essential	essential
ttr-14	0.549347	0.47865	0.733677	essential	essential	essential	essential
uaf-2	0.194531	0.194724	0.262117	essential	essential	essential	essential
unc-45	0.405439	0.408999	0.457253	essential	essential	essential	essential
ykt-6	0.717239	0.243497	0.642196	essential	essential	essential	essential
bli-1	0.852932	0.36806	0.408716	nonessential	essential	essential	conditional
fos-1	0.318855	0.371347	0.365915	essential	essential	essential	conditional
hel-1	0.136468	0.0807541	0.0923548	essential	essential	essential	conditional
mig-32	0.324386	0.231818	0.476857	essential	essential	essential	conditional
nars-1	0.230132	0.223515	0.269215	essential	essential	essential	conditional
C16C10.2	0.640694	0.257102	0.59977	essential	essential	essential	nonessential
C37H5.5	0.921846	0.280693	0.484634	nonessential	essential	essential	nonessential
C43E11.9	0.823877	0.410843	0.433274	nonessential	essential	essential	nonessential
cox-4	0.331501	0.253639	0.287248	essential	essential	essential	nonessential
D2030.3	0.87761	0.523761	0.525125	nonessential	essential	essential	nonessential
dpy-3	0.812616	0.545016	0.696638	nonessential	essential	essential	nonessential
dpy-9	0.860838	0.614292	0.674664	nonessential	essential	essential	nonessential
eif-6	0.53644	0.35938	0.410567	essential	essential	essential	nonessential
elo-5	0.509069	0.372265	0.324532	essential	essential	essential	nonessential
exos-7	0.769056	0.467809	0.545082	nonessential	essential	essential	nonessential
F30A10.9	0.705319	0.54486	0.538395	essential	essential	essential	nonessential
F44G4.1	0.600801	0.41029	0.606286	essential	essential	essential	nonessential
F53F4.11	0.390056	0.317373	0.365422	essential	essential	essential	nonessential
F58F12.1	0.160435	0.192225	0.153387	essential	essential	essential	nonessential
ifo-1	0.709413	0.741314	0.52999	essential	essential	essential	nonessential
imp-2	0.953425	0.837131	0.684607	nonessential	nonessential	essential	nonessential
lpd-6	0.552103	0.541601	0.587944	essential	essential	essential	nonessential
mrpl-4	0.623875	0.489196	0.619312	essential	essential	essential	nonessential
nath-10	0.390679	0.333522	0.332689	essential	essential	essential	nonessential
nol-10	0.247015	0.268953	0.404549	essential	essential	essential	nonessential
rbd-1	0.861327	0.461818	0.625334	nonessential	essential	essential	nonessential
rpl-25.1	0.832628	0.431183	0.520483	nonessential	essential	essential	nonessential
rrp-1	0.594818	0.403459	0.509747	essential	essential	essential	nonessential
stc-1	0.898272	0.825821	0.548245	nonessential	nonessential	essential	nonessential
T06E6.1	0.661072	0.446353	0.478808	essential	essential	essential	nonessential
T08B1.1	0.50383	0.510699	0.513198	essential	essential	essential	nonessential
T20B12.3	0.818505	0.433901	0.717833	nonessential	essential	essential	nonessential
tag-151	0.555777	0.388296	0.496874	essential	essential	essential	nonessential
W07E6.2	0.892132	0.6068	0.630066	nonessential	essential	essential	nonessential
Y53C12B.1	0.407973	0.352954	0.439199	essential	essential	essential	nonessential
ZK430.7	0.418891	0.241218	0.382775	essential	essential	essential	nonessential
ZK795.3	0.896677	0.492904	0.563132	nonessential	essential	essential	nonessential
aspm-1	1.01075	0.919292	0.997675	nonessential	nonessential	nonessential	essential
bcas-2	0.981239	0.906502	0.93215	nonessential	nonessential	nonessential	essential
bud-31	0.911932	0.346388	0.894619	nonessential	essential	nonessential	essential
cap-1	0.922265	0.583937	0.89561	nonessential	essential	nonessential	essential
cchl-1	1.0022	0.980006	0.970309	nonessential	nonessential	nonessential	essential
ccnk-1	0.979956	0.85343	0.967086	nonessential	nonessential	nonessential	essential
cks-1	0.923444	0.886359	0.96424	nonessential	nonessential	nonessential	essential
cpf-1	0.971958	0.849475	0.90902	nonessential	nonessential	nonessential	essential
div-1	0.997733	0.96038	1.02821	nonessential	nonessential	nonessential	essential
egg-3	0.977232	0.905368	0.949231	nonessential	nonessential	nonessential	essential
emb-27	0.886138	0.490411	0.886318	nonessential	essential	nonessential	essential
fzy-1	0.997656	0.907888	0.984826	nonessential	nonessential	nonessential	essential
gld-1	1.00295	0.974814	1.0066	nonessential	nonessential	nonessential	essential
idha-1	0.966449	0.847128	0.900043	nonessential	nonessential	nonessential	essential
klp-19	1.0829	0.815473	0.983484	nonessential	nonessential	nonessential	essential
mag-1	0.82262	0.551088	0.880912	nonessential	essential	nonessential	essential
mix-1	0.988488	0.988511	1.01614	nonessential	nonessential	nonessential	essential
mlc-5	0.925083	0.854322	0.794586	nonessential	nonessential	nonessential	essential
mma-1	0.947852	0.586768	0.781829	nonessential	essential	nonessential	essential
perm-5	0.99638	1.01132	1.00734	nonessential	nonessential	nonessential	essential
pfn-1	1.00327	1.003	1.00458	nonessential	nonessential	nonessential	essential
pid-3	0.991394	0.964193	0.939041	nonessential	nonessential	nonessential	essential
pno-1	1.02496	0.996095	0.961727	nonessential	nonessential	nonessential	essential
R08D7.1	0.602393	0.558035	0.764956	essential	essential	nonessential	essential
rev-1	1.05366	0.997964	1.02451	nonessential	nonessential	nonessential	essential
riok-1	0.969313	0.908803	0.969627	nonessential	nonessential	nonessential	essential
rme-2	0.987736	0.963033	1.00184	nonessential	nonessential	nonessential	essential
rnp-4	0.456108	0.548275	0.908053	essential	essential	nonessential	essential
rpl-15	1.03499	0.996318	1.03135	nonessential	nonessential	nonessential	essential
rpn-1	0.998109	0.978352	1.01773	nonessential	nonessential	nonessential	essential
sas-5	0.886504	0.390316	0.93074	nonessential	essential	nonessential	essential
spdl-1	1.00033	0.901101	0.983127	nonessential	nonessential	nonessential	essential
srpa-72	0.972985	0.921968	0.903512	nonessential	nonessential	nonessential	essential
stt-3	0.951336	0.258429	0.964152	nonessential	essential	nonessential	essential
T04G9.4	0.938308	0.916078	0.946605	nonessential	nonessential	nonessential	essential
txdc-9	0.968404	0.962224	1.01108	nonessential	nonessential	nonessential	essential
uri-1	0.989004	0.864413	0.977963	nonessential	nonessential	nonessential	essential
wee-1.3	0.878477	0.676929	0.954898	nonessential	essential	nonessential	essential
zyg-9	0.988882	0.880015	0.909763	nonessential	nonessential	nonessential	essential
C36H8.1	0.997323	0.978544	0.952635	nonessential	nonessential	nonessential	conditional
calu-1	0.933368	0.81884	0.860736	nonessential	nonessential	nonessential	conditional
F52B11.2	0.965299	0.888108	0.939283	nonessential	nonessential	nonessential	conditional
guk-1	1.00928	1.00435	0.97024	nonessential	nonessential	nonessential	conditional
hlh-2	0.98237	0.9953	1.00318	nonessential	nonessential	nonessential	conditional
lpd-9	0.986734	0.903823	0.933665	nonessential	nonessential	nonessential	conditional
mes-3	0.992788	0.994263	0.98677	nonessential	nonessential	nonessential	conditional
par-6	1.01554	0.950432	0.971591	nonessential	nonessential	nonessential	conditional
prx-10	0.992771	1.00403	0.997824	nonessential	nonessential	nonessential	conditional
R07E5.7	0.995093	1.0058	1.00357	nonessential	nonessential	nonessential	conditional
sma-4	0.980044	0.961454	0.978011	nonessential	nonessential	nonessential	conditional
sox-2	0.956799	0.963189	0.981292	nonessential	nonessential	nonessential	conditional
vab-23	1.0086	0.997754	0.991489	nonessential	nonessential	nonessential	conditional
adk-1	0.939388	0.913026	0.965012	nonessential	nonessential	nonessential	nonessential
B0024.4	1.01472	1.04373	1.0283	nonessential	nonessential	nonessential	nonessential
B0238.11	0.918383	0.899905	0.902406	nonessential	nonessential	nonessential	nonessential
B0280.9	0.838161	0.503817	0.827461	nonessential	essential	nonessential	nonessential
B0361.6	0.982296	0.909377	0.975912	nonessential	nonessential	nonessential	nonessential
B0395.3	1.01616	1.01581	1.00719	nonessential	nonessential	nonessential	nonessential
bli-2	0.971208	0.942562	1.00659	nonessential	nonessential	nonessential	nonessential
bli-5	0.981893	0.962954	0.957101	nonessential	nonessential	nonessential	nonessential
C14C10.2	0.994206	0.973253	0.995648	nonessential	nonessential	nonessential	nonessential
C15H9.4	0.986866	1.01185	0.993305	nonessential	nonessential	nonessential	nonessential
C24G6.8	0.983979	1.02397	0.993657	nonessential	nonessential	nonessential	nonessential
C27F2.4	0.990555	0.991492	1.00291	nonessential	nonessential	nonessential	nonessential
C34F6.1	1.0025	0.991903	1.00756	nonessential	nonessential	nonessential	nonessential
C35D10.6	1.01447	1.00475	1.01123	nonessential	nonessential	nonessential	nonessential
C39B10.1	1.00903	0.998776	1.00349	nonessential	nonessential	nonessential	nonessential
C46A5.1	1.00256	1.01809	1.01703	nonessential	nonessential	nonessential	nonessential
C56A3.4	0.987295	0.998476	0.985771	nonessential	nonessential	nonessential	nonessential
capg-1	0.93473	0.945924	0.936358	nonessential	nonessential	nonessential	nonessential
cdt-2	1.00004	0.980531	0.998564	nonessential	nonessential	nonessential	nonessential
ceh-13	0.994423	1.00057	0.964612	nonessential	nonessential	nonessential	nonessential
ceh-20	0.911132	0.804889	0.940564	nonessential	nonessential	nonessential	nonessential
ceh-32	0.997368	0.987389	0.998268	nonessential	nonessential	nonessential	nonessential
ceh-6	1.00142	1.0025	0.978381	nonessential	nonessential	nonessential	nonessential
col-131	1.00668	1.00981	1.00222	nonessential	nonessential	nonessential	nonessential
col-38	0.990848	0.985893	0.923532	nonessential	nonessential	nonessential	nonessential
cox-11	1.01168	1.01416	1.01752	nonessential	nonessential	nonessential	nonessential
crt-1	1.02147	1.00998	0.997439	nonessential	nonessential	nonessential	nonessential
D1046.2	1.01055	1.012	0.993118	nonessential	nonessential	nonessential	nonessential
D2030.4	0.878431	0.831498	0.798561	nonessential	nonessential	nonessential	nonessential
dhs-28	0.963623	0.96144	0.97972	nonessential	nonessential	nonessential	nonessential
dpy-11	0.97296	0.941877	0.928016	nonessential	nonessential	nonessential	nonessential
dpy-13	0.963775	0.973418	0.92109	nonessential	nonessential	nonessential	nonessential
dpy-20	1.01943	1.04685	1.0413	nonessential	nonessential	nonessential	nonessential
dpy-4	0.961716	0.949304	0.962468	nonessential	nonessential	nonessential	nonessential
dpy-6	0.982913	0.933705	0.881155	nonessential	nonessential	nonessential	nonessential
dpy-8	0.998587	0.908485	0.899221	nonessential	nonessential	nonessential	nonessential
egl-20	1.01953	1.01122	1.01269	nonessential	nonessential	nonessential	nonessential
elo-2	0.463754	0.563015	0.801337	essential	essential	nonessential	nonessential
elo-6	0.988984	0.99362	1.00667	nonessential	nonessential	nonessential	nonessential
epg-5	0.998341	0.996602	1.01311	nonessential	nonessential	nonessential	nonessential
exos-1	0.961394	0.955943	0.971872	nonessential	nonessential	nonessential	nonessential
F07E5.5	1.00581	1.02767	0.991807	nonessential	nonessential	nonessential	nonessential
F10E9.4	0.831699	0.420564	0.773504	nonessential	essential	nonessential	nonessential
F11E6.3	0.950695	0.974852	0.982383	nonessential	nonessential	nonessential	nonessential
F22B3.8	1.00381	0.910538	1.00521	nonessential	nonessential	nonessential	nonessential
F25H8.2	1.0202	1.01261	1.00704	nonessential	nonessential	nonessential	nonessential
F28C6.8	0.993255	1.01751	0.996542	nonessential	nonessential	nonessential	nonessential
F29A7.6	0.998291	0.958375	0.971381	nonessential	nonessential	nonessential	nonessential
F29B9.11	1.00817	1.01284	1.01227	nonessential	nonessential	nonessential	nonessential
F32H5.1	0.997512	1.00723	1.00447	nonessential	nonessential	nonessential	nonessential
F33H2.6	0.977339	1.02427	0.990658	nonessential	nonessential	nonessential	nonessential
F40F11.3	0.990473	1.01268	1.00896	nonessential	nonessential	nonessential	nonessential
F44E5.1	0.245784	1.00921	0.996598	essential	nonessential	nonessential	nonessential
F45E6.1	1.01235	1.00869	1.00286	nonessential	nonessential	nonessential	nonessential
F47B8.10	1.03231	1.03277	1.01863	nonessential	nonessential	nonessential	nonessential
F53E10.6	1.00158	1.00904	1.00522	nonessential	nonessential	nonessential	nonessential
F58A6.1	0.973799	0.951638	0.93879	nonessential	nonessential	nonessential	nonessential
F58B3.4	0.937053	0.870342	0.864556	nonessential	nonessential	nonessential	nonessential
far-1	1.00736	1.04161	1.00821	nonessential	nonessential	nonessential	nonessential
frg-1	0.993604	0.997196	0.990635	nonessential	nonessential	nonessential	nonessential
fzo-1	0.969935	1.00455	0.990728	nonessential	nonessential	nonessential	nonessential
gck-4	1.02117	1.00373	1.00239	nonessential	nonessential	nonessential	nonessential
gtf-2E1	0.92144	0.681688	0.872807	nonessential	essential	nonessential	nonessential
H41C03.1	0.987308	1.04213	1.00463	nonessential	nonessential	nonessential	nonessential
hnd-1	0.993262	1.01209	1.00769	nonessential	nonessential	nonessential	nonessential
immp-1	0.999688	1.00797	1.00221	nonessential	nonessential	nonessential	nonessential
ina-1	0.963881	0.973029	0.954955	nonessential	nonessential	nonessential	nonessential
inos-1	0.983094	0.980806	0.989043	nonessential	nonessential	nonessential	nonessential
K03B4.1	0.980476	0.957788	0.988168	nonessential	nonessential	nonessential	nonessential
K05C4.2	1.00114	1.02567	1.01161	nonessential	nonessential	nonessential	nonessential
K07F5.14	0.974039	0.823813	0.828152	nonessential	nonessential	nonessential	nonessential
lbp-5	1.00576	1.02492	0.989897	nonessential	nonessential	nonessential	nonessential
lin-11	0.999582	1.0201	1.01328	nonessential	nonessential	nonessential	nonessential
lin-31	0.98398	1.00552	1.00267	nonessential	nonessential	nonessential	nonessential
lips-9	1.00021	1.01889	1.00708	nonessential	nonessential	nonessential	nonessential
lmp-1	0.979323	0.931037	0.975478	nonessential	nonessential	nonessential	nonessential
lon-2	1.0065	1.03818	1.0132	nonessential	nonessential	nonessential	nonessential
lpd-2	0.9358	0.548739	0.906365	nonessential	essential	nonessential	nonessential
M04B2.4	0.98402	0.997893	0.997072	nonessential	nonessential	nonessential	nonessential
mdf-1	0.982524	0.99618	0.993833	nonessential	nonessential	nonessential	nonessential
mina-1	0.995504	0.994518	1.03474	nonessential	nonessential	nonessential	nonessential
mlc-3	0.913741	0.895638	0.971932	nonessential	nonessential	nonessential	nonessential
mrpl-2	0.982643	0.972313	0.963573	nonessential	nonessential	nonessential	nonessential
mrpl-41	1.0082	1.03886	1.01021	nonessential	nonessential	nonessential	nonessential
mrpl-51	0.954157	0.905181	0.97198	nonessential	nonessential	nonessential	nonessential
mrpl-55	1.0186	0.98332	0.982343	nonessential	nonessential	nonessential	nonessential
mrps-11	0.965864	0.796322	0.918299	nonessential	nonessential	nonessential	nonessential
mrps-21	0.961675	0.924969	0.97607	nonessential	nonessential	nonessential	nonessential
mrps-28	1.01796	1.00613	1.01509	nonessential	nonessential	nonessential	nonessential
mtr-4	0.994704	0.981794	0.98967	nonessential	nonessential	nonessential	nonessential
ndc-80	1.00004	1.01157	1.00702	nonessential	nonessential	nonessential	nonessential
oac-46	1.00374	0.972572	1.01523	nonessential	nonessential	nonessential	nonessential
pept-3	0.990916	0.98724	0.99735	nonessential	nonessential	nonessential	nonessential
pnp-1	0.968568	1.01081	0.996624	nonessential	nonessential	nonessential	nonessential
popl-1	1.0053	1.02564	1.02053	nonessential	nonessential	nonessential	nonessential
prx-13	0.988808	0.904482	0.943768	nonessential	nonessential	nonessential	nonessential
prx-14	0.970981	0.951503	0.932483	nonessential	nonessential	nonessential	nonessential
prx-19	1.02354	1.01472	0.965968	nonessential	nonessential	nonessential	nonessential
prx-2	1.00498	0.99704	0.992266	nonessential	nonessential	nonessential	nonessential
pup-2	0.988375	0.94502	0.973577	nonessential	nonessential	nonessential	nonessential
qua-1	1.00629	0.955159	0.943103	nonessential	nonessential	nonessential	nonessential
R148.7	1.00937	0.993867	1.01458	nonessential	nonessential	nonessential	nonessential
rab-10	0.982462	0.957414	0.981134	nonessential	nonessential	nonessential	nonessential
rbbp-5	0.96931	0.994322	0.966883	nonessential	nonessential	nonessential	nonessential
rps-25	0.891993	0.766055	0.804405	nonessential	nonessential	nonessential	nonessential
rrp-8	0.991492	0.966542	1.00208	nonessential	nonessential	nonessential	nonessential
rsp-8	0.991557	0.939366	0.986954	nonessential	nonessential	nonessential	nonessential
sac-1	0.953857	0.96063	1.00823	nonessential	nonessential	nonessential	nonessential
sars-2	1.02818	1.04297	1.01949	nonessential	nonessential	nonessential	nonessential
sec-3	0.99316	0.996989	0.994812	nonessential	nonessential	nonessential	nonessential
slcf-1	1.00915	0.999511	1.00935	nonessential	nonessential	nonessential	nonessential
sma-3	0.991194	0.920363	1.00378	nonessential	nonessential	nonessential	nonessential
spl-1	0.921613	0.886729	0.838242	nonessential	nonessential	nonessential	nonessential
sptf-3	1.00589	1.01411	0.987192	nonessential	nonessential	nonessential	nonessential
sre-6	1.00356	1.01163	0.978864	nonessential	nonessential	nonessential	nonessential
sucg-1	1.01416	1.01447	1.01618	nonessential	nonessential	nonessential	nonessential
sups-1	0.957184	0.969363	0.983137	nonessential	nonessential	nonessential	nonessential
T24H10.1	0.977846	1.02309	0.987992	nonessential	nonessential	nonessential	nonessential
T26A8.4	0.929141	0.870202	0.93769	nonessential	nonessential	nonessential	nonessential
tag-267	0.956891	0.893776	0.817511	nonessential	nonessential	nonessential	nonessential
tct-1	0.91653	0.616647	0.949066	nonessential	essential	nonessential	nonessential
tomm-20	0.859463	0.707455	0.922455	nonessential	essential	nonessential	nonessential
tufm-2	1.02016	1.01987	0.999704	nonessential	nonessential	nonessential	nonessential
ulp-1	0.99772	1.01441	1.01214	nonessential	nonessential	nonessential	nonessential
umps-1	0.991887	0.970393	0.989984	nonessential	nonessential	nonessential	nonessential
unc-120	1.00269	0.976977	1.02608	nonessential	nonessential	nonessential	nonessential
unc-3	0.995055	0.984396	1.00087	nonessential	nonessential	nonessential	nonessential
unc-47	1.005	1.01431	1.02328	nonessential	nonessential	nonessential	nonessential
wdr-46	1.02002	0.991967	1.01757	nonessential	nonessential	nonessential	nonessential
Y11D7A.9	0.954901	0.89741	0.902376	nonessential	nonessential	nonessential	nonessential
Y37D8A.16	0.966792	0.93897	0.907373	nonessential	nonessential	nonessential	nonessential
Y41C4A.9	0.992226	1.02334	0.997547	nonessential	nonessential	nonessential	nonessential
Y44F5A.1	1.01062	1.02816	1.02348	nonessential	nonessential	nonessential	nonessential
Y48A6B.3	0.995535	0.929177	0.939327	nonessential	nonessential	nonessential	nonessential
Y4C6B.2	1.00225	1.00395	0.982312	nonessential	nonessential	nonessential	nonessential
Y66H1A.4	0.948509	0.825037	0.775577	nonessential	nonessential	nonessential	nonessential
Y75B8A.7	1.01048	1.00204	0.997764	nonessential	nonessential	nonessential	nonessential
ZC373.5	1.01562	1.01948	1.02129	nonessential	nonessential	nonessential	nonessential
zig-6	1.00003	1.04676	1.01705	nonessential	nonessential	nonessential	nonessential
ZK632.2	1.01324	0.986656	0.932649	nonessential	nonessential	nonessential	nonessential
ZK686.2	0.962704	0.851155	0.952949	nonessential	nonessential	nonessential	nonessential
ZK899.2	0.937772	0.93365	0.958286	nonessential	nonessential	nonessential	nonessential
ztf-8	1.0054	1.02628	1.00593	nonessential	nonessential	nonessential	nonessential

## Sheet: new
Gene	mean fitness LKC34	mean fitness MY16	mean fitness N2	mean fitness <0,75 LKC34	mean fitness <0,75 MY16	mean fitness <0.75 N2	OGEE classification
B0280.9	0.838161	0.503817	0.827461	nonessential	essential	nonessential	nonessential
bli-1	0.852932	0.36806	0.408716	nonessential	essential	essential	conditional
C16C10.2	0.640694	0.257102	0.59977	essential	essential	essential	nonessential
C37H5.5	0.921846	0.280693	0.484634	nonessential	essential	essential	nonessential
C43E11.9	0.823877	0.410843	0.433274	nonessential	essential	essential	nonessential
cox-4	0.331501	0.253639	0.287248	essential	essential	essential	nonessential
D2030.3	0.87761	0.523761	0.525125	nonessential	essential	essential	nonessential
dpy-3	0.812616	0.545016	0.696638	nonessential	essential	essential	nonessential
dpy-9	0.860838	0.614292	0.674664	nonessential	essential	essential	nonessential
eif-6	0.53644	0.35938	0.410567	essential	essential	essential	nonessential
elo-2	0.463754	0.563015	0.801337	essential	essential	nonessential	nonessential
elo-5	0.509069	0.372265	0.324532	essential	essential	essential	nonessential
exos-7	0.769056	0.467809	0.545082	nonessential	essential	essential	nonessential
F10E9.4	0.831699	0.420564	0.773504	nonessential	essential	nonessential	nonessential
F30A10.9	0.705319	0.54486	0.538395	essential	essential	essential	nonessential
F44E5.1	0.245784	1.00921	0.996598	essential	nonessential	nonessential	nonessential
F44G4.1	0.600801	0.41029	0.606286	essential	essential	essential	nonessential
F53F4.11	0.390056	0.317373	0.365422	essential	essential	essential	nonessential
F58F12.1	0.160435	0.192225	0.153387	essential	essential	essential	nonessential
fos-1	0.318855	0.371347	0.365915	essential	essential	essential	conditional
gtf-2E1	0.92144	0.681688	0.872807	nonessential	essential	nonessential	nonessential
hel-1	0.136468	0.0807541	0.0923548	essential	essential	essential	conditional
ifo-1	0.709413	0.741314	0.52999	essential	essential	essential	nonessential
imp-2	0.953425	0.837131	0.684607	nonessential	nonessential	essential	nonessential
lpd-2	0.9358	0.548739	0.906365	nonessential	essential	nonessential	nonessential
lpd-6	0.552103	0.541601	0.587944	essential	essential	essential	nonessential
mig-32	0.324386	0.231818	0.476857	essential	essential	essential	conditional
mrpl-4	0.623875	0.489196	0.619312	essential	essential	essential	nonessential
nars-1	0.230132	0.223515	0.269215	essential	essential	essential	conditional
nath-10	0.390679	0.333522	0.332689	essential	essential	essential	nonessential
nol-10	0.247015	0.268953	0.404549	essential	essential	essential	nonessential
rbd-1	0.861327	0.461818	0.625334	nonessential	essential	essential	nonessential
rpl-25.1	0.832628	0.431183	0.520483	nonessential	essential	essential	nonessential
rrp-1	0.594818	0.403459	0.509747	essential	essential	essential	nonessential
stc-1	0.898272	0.825821	0.548245	nonessential	nonessential	essential	nonessential
T06E6.1	0.661072	0.446353	0.478808	essential	essential	essential	nonessential
T08B1.1	0.50383	0.510699	0.513198	essential	essential	essential	nonessential
T20B12.3	0.818505	0.433901	0.717833	nonessential	essential	essential	nonessential
tag-151	0.555777	0.388296	0.496874	essential	essential	essential	nonessential
tct-1	0.91653	0.616647	0.949066	nonessential	essential	nonessential	nonessential
tomm-20	0.859463	0.707455	0.922455	nonessential	essential	nonessential	nonessential
W07E6.2	0.892132	0.6068	0.630066	nonessential	essential	essential	nonessential
Y53C12B.1	0.407973	0.352954	0.439199	essential	essential	essential	nonessential
ZK430.7	0.418891	0.241218	0.382775	essential	essential	essential	nonessential
ZK795.3	0.896677	0.492904	0.563132	nonessential	essential	essential	nonessential

## Sheet: differences
Gene	mean fitness LKC34	mean fitness MY16	mean fitness N2	mean fitness <0,75 LKC34	mean fitness <0,75 MY16	mean fitness <0,75 N2
B0280.9	0.838161	0.503817	0.827461	nonessential	essential	nonessential
bli-1	0.852932	0.36806	0.408716	nonessential	essential	essential
bud-31	0.911932	0.346388	0.894619	nonessential	essential	nonessential
C37H5.5	0.921846	0.280693	0.484634	nonessential	essential	essential
C43E11.9	0.823877	0.410843	0.433274	nonessential	essential	essential
cap-1	0.922265	0.583937	0.89561	nonessential	essential	nonessential
D2030.3	0.87761	0.523761	0.525125	nonessential	essential	essential
dpy-3	0.812616	0.545016	0.696638	nonessential	essential	essential
dpy-9	0.860838	0.614292	0.674664	nonessential	essential	essential
elo-2	0.463754	0.563015	0.801337	essential	essential	nonessential
emb-27	0.886138	0.490411	0.886318	nonessential	essential	nonessential
exos-7	0.769056	0.467809	0.545082	nonessential	essential	essential
F10E9.4	0.831699	0.420564	0.773504	nonessential	essential	nonessential
F20D12.2	0.854652	0.407807	0.634993	nonessential	essential	essential
F44E5.1	0.245784	1.00921	0.996598	essential	nonessential	nonessential
gbf-1	0.870116	0.325359	0.604877	nonessential	essential	essential
gtf-2E1	0.92144	0.681688	0.872807	nonessential	essential	nonessential
imp-2	0.953425	0.837131	0.684607	nonessential	nonessential	essential
lmn-1	0.879517	0.638185	0.654361	nonessential	essential	essential
lpd-2	0.9358	0.548739	0.906365	nonessential	essential	nonessential
mag-1	0.82262	0.551088	0.880912	nonessential	essential	nonessential
mma-1	0.947852	0.586768	0.781829	nonessential	essential	nonessential
ostd-1	0.905916	0.555162	0.546265	nonessential	essential	essential
R08D7.1	0.602393	0.558035	0.764956	essential	essential	nonessential
rbd-1	0.861327	0.461818	0.625334	nonessential	essential	essential
rnp-4	0.456108	0.548275	0.908053	essential	essential	nonessential
rpl-25.1	0.832628	0.431183	0.520483	nonessential	essential	essential
sas-5	0.886504	0.390316	0.93074	nonessential	essential	nonessential
spd-5	0.877472	0.441553	0.52321	nonessential	essential	essential
stc-1	0.898272	0.825821	0.548245	nonessential	nonessential	essential
stt-3	0.951336	0.258429	0.964152	nonessential	essential	nonessential
T20B12.3	0.818505	0.433901	0.717833	nonessential	essential	essential
tct-1	0.91653	0.616647	0.949066	nonessential	essential	nonessential
tomm-20	0.859463	0.707455	0.922455	nonessential	essential	nonessential
W07E6.2	0.892132	0.6068	0.630066	nonessential	essential	essential
wee-1.3	0.878477	0.676929	0.954898	nonessential	essential	nonessential
ZK795.3	0.896677	0.492904	0.563132	nonessential	essential	essential

## Sheet: N2 essentiality
Gene	mean fitness	p.adjust	p.adjust <0,05	p.adjust <0,01	mean fitness <0.75	mean fitness <0,9	OGEE classification
adk-1	0.965012	1.27628e-05	essential	essential	nonessential	nonessential	nonessential
ama-1	0.152067	4.0866e-76	essential	essential	essential	essential	essential
aspm-1	0.997675	0.57369	nonessential	nonessential	nonessential	nonessential	essential
B0238.11	0.902406	3.9e-09	essential	essential	nonessential	nonessential	nonessential
B0280.9	0.827461	3.43e-09	essential	essential	nonessential	essential	nonessential
B0361.6	0.975912	0.0198031	essential	nonessential	nonessential	nonessential	nonessential
B0395.3	1.00719	1	nonessential	nonessential	nonessential	nonessential	nonessential
bli-2	1.00659	1	nonessential	nonessential	nonessential	nonessential	nonessential
bli-5	0.957101	1.39818e-05	essential	essential	nonessential	nonessential	nonessential
bud-31	0.894619	5.88e-06	essential	essential	nonessential	essential	essential
C14C10.2	0.995648	0.401756	nonessential	nonessential	nonessential	nonessential	nonessential
C16C10.2	0.59977	3.12424e-21	essential	essential	essential	essential	nonessential
C24G6.8	0.993657	0.048804	essential	nonessential	nonessential	nonessential	nonessential
C27F2.4	1.00291	0.956725	nonessential	nonessential	nonessential	nonessential	nonessential
C34F6.1	1.00756	1	nonessential	nonessential	nonessential	nonessential	nonessential
C37H5.5	0.484634	1.09582e-28	essential	essential	essential	essential	nonessential
C46A5.1	1.01703	1	nonessential	nonessential	nonessential	nonessential	nonessential
C56A3.4	0.985771	0.0509015	nonessential	nonessential	nonessential	nonessential	nonessential
cap-1	0.89561	0.000154543	essential	essential	nonessential	essential	essential
capg-1	0.936358	2.23079e-06	essential	essential	nonessential	nonessential	nonessential
ccnk-1	0.967086	0.00310897	essential	essential	nonessential	nonessential	essential
cdt-2	0.998564	0.496533	nonessential	nonessential	nonessential	nonessential	nonessential
ceh-32	0.998268	0.45675	nonessential	nonessential	nonessential	nonessential	nonessential
col-131	1.00222	0.873167	nonessential	nonessential	nonessential	nonessential	nonessential
cox-11	1.01752	1	nonessential	nonessential	nonessential	nonessential	nonessential
cpf-2	0.454427	1.40835e-26	essential	essential	essential	essential	essential
cyk-4	0.508271	8.68836e-24	essential	essential	essential	essential	essential
D1046.2	0.993118	0.263776	nonessential	nonessential	nonessential	nonessential	nonessential
D2030.3	0.525125	2.39341e-23	essential	essential	essential	essential	nonessential
dpy-20	1.0413	1	nonessential	nonessential	nonessential	nonessential	nonessential
dpy-3	0.696638	1.02126e-20	essential	essential	essential	essential	nonessential
dpy-6	0.881155	3.60387e-10	essential	essential	nonessential	essential	nonessential
dpy-8	0.899221	3.09077e-06	essential	essential	nonessential	essential	nonessential
egl-20	1.01269	1	nonessential	nonessential	nonessential	nonessential	nonessential
egl-45	0.0597396	0.000120362	essential	essential	essential	essential	essential
elo-6	1.00667	1	nonessential	nonessential	nonessential	nonessential	nonessential
emb-27	0.886318	3.41339e-06	essential	essential	nonessential	essential	essential
exos-7	0.545082	1.24385e-30	essential	essential	essential	essential	nonessential
F07E5.5	0.991807	0.956118	nonessential	nonessential	nonessential	nonessential	nonessential
F10E9.4	0.773504	1.764e-13	essential	essential	nonessential	essential	nonessential
F11E6.3	0.982383	0.00360067	essential	essential	nonessential	nonessential	nonessential
F20D12.2	0.634993	4.09402e-08	essential	essential	essential	essential	essential
F22B3.8	1.00521	1	nonessential	nonessential	nonessential	nonessential	nonessential
F28C6.8	0.996542	0.418486	nonessential	nonessential	nonessential	nonessential	nonessential
F29B9.11	1.01227	1	nonessential	nonessential	nonessential	nonessential	nonessential
F30A10.9	0.538395	4.09402e-08	essential	essential	essential	essential	nonessential
F32H5.1	1.00447	0.956725	nonessential	nonessential	nonessential	nonessential	nonessential
F40F11.3	1.00896	1	nonessential	nonessential	nonessential	nonessential	nonessential
F44E5.1	0.996598	0.378963	nonessential	nonessential	nonessential	nonessential	nonessential
F45E6.1	1.00286	0.927231	nonessential	nonessential	nonessential	nonessential	nonessential
F52B11.2	0.939283	9.94547e-06	essential	essential	nonessential	nonessential	conditional
F53E10.6	1.00522	1	nonessential	nonessential	nonessential	nonessential	nonessential
F53F4.11	0.365422	4.59276e-38	essential	essential	essential	essential	nonessential
F58B3.4	0.864556	0.000926277	essential	essential	nonessential	essential	nonessential
far-1	1.00821	1	nonessential	nonessential	nonessential	nonessential	nonessential
fzy-1	0.984826	0.03885	essential	nonessential	nonessential	nonessential	essential
gck-4	1.00239	0.951468	nonessential	nonessential	nonessential	nonessential	nonessential
gld-1	1.0066	0.987694	nonessential	nonessential	nonessential	nonessential	essential
guk-1	0.97024	0.00778141	essential	essential	nonessential	nonessential	conditional
hlh-2	1.00318	0.787409	nonessential	nonessential	nonessential	nonessential	conditional
idha-1	0.900043	8.2373e-07	essential	essential	nonessential	nonessential	essential
inos-1	0.989043	0.0280361	essential	nonessential	nonessential	nonessential	nonessential
K03B4.1	0.988168	0.068122	nonessential	nonessential	nonessential	nonessential	nonessential
K05C4.2	1.01161	1	nonessential	nonessential	nonessential	nonessential	nonessential
klp-19	0.983484	0.0702175	nonessential	nonessential	nonessential	nonessential	essential
lam-1	0.591792	1.87552e-27	essential	essential	essential	essential	essential
let-711	0.165109	0.000869527	essential	essential	essential	essential	essential
lin-11	1.01328	1	nonessential	nonessential	nonessential	nonessential	nonessential
lips-9	1.00708	1	nonessential	nonessential	nonessential	nonessential	nonessential
lmn-1	0.654361	6.762e-36	essential	essential	essential	essential	essential
lmp-1	0.975478	4.72182e-09	essential	essential	nonessential	nonessential	nonessential
lon-2	1.0132	1	nonessential	nonessential	nonessential	nonessential	nonessential
lpd-6	0.587944	1.03765e-41	essential	essential	essential	essential	nonessential
lpd-7	0.327102	3.3075e-46	essential	essential	essential	essential	essential
M04B2.4	0.997072	0.295361	nonessential	nonessential	nonessential	nonessential	nonessential
mag-1	0.880912	6.87101e-11	essential	essential	nonessential	essential	essential
mcm-2	0.56429	1.29916e-21	essential	essential	essential	essential	essential
mdf-1	0.993833	0.15745	nonessential	nonessential	nonessential	nonessential	nonessential
mix-1	1.01614	1	nonessential	nonessential	nonessential	nonessential	essential
mma-1	0.781829	7.95529e-13	essential	essential	nonessential	essential	essential
mrpl-51	0.97198	0.0144845	essential	nonessential	nonessential	nonessential	nonessential
mrpl-55	0.982343	0.0545792	nonessential	nonessential	nonessential	nonessential	nonessential
mrps-21	0.97607	0.000202955	essential	essential	nonessential	nonessential	nonessential
mrps-28	1.01509	1	nonessential	nonessential	nonessential	nonessential	nonessential
nars-1	0.269215	1.5582e-84	essential	essential	essential	essential	conditional
nath-10	0.332689	1.59936e-31	essential	essential	essential	essential	nonessential
ndc-80	1.00702	1	nonessential	nonessential	nonessential	nonessential	nonessential
noah-2	0.106878	2.10606e-08	essential	essential	essential	essential	essential
nol-10	0.404549	1.0437e-59	essential	essential	essential	essential	nonessential
nol-2	0.303588	2.9498e-62	essential	essential	essential	essential	essential
npp-7	0.18448	3.15382e-49	essential	essential	essential	essential	essential
oac-46	1.01523	1	nonessential	nonessential	nonessential	nonessential	nonessential
par-6	0.971591	4.76565e-06	essential	essential	nonessential	nonessential	conditional
perm-5	1.00734	0.948025	nonessential	nonessential	nonessential	nonessential	essential
pid-3	0.939041	1.6615e-07	essential	essential	nonessential	nonessential	essential
pno-1	0.961727	0.00984667	essential	essential	nonessential	nonessential	essential
popl-1	1.02053	1	nonessential	nonessential	nonessential	nonessential	nonessential
prx-14	0.932483	0.00185684	essential	essential	nonessential	nonessential	nonessential
prx-2	0.992266	0.0438761	essential	nonessential	nonessential	nonessential	nonessential
R07E5.7	1.00357	0.961295	nonessential	nonessential	nonessential	nonessential	conditional
R08D7.1	0.764956	6.93e-13	essential	essential	nonessential	essential	essential
rab-1	0.131368	4.56537e-06	essential	essential	essential	essential	essential
rab-10	0.981134	0.000235577	essential	essential	nonessential	nonessential	nonessential
ran-3	0.504753	3.81426e-37	essential	essential	essential	essential	essential
rbd-1	0.625334	2.1525e-28	essential	essential	essential	essential	nonessential
riok-1	0.969627	0.00043083	essential	essential	nonessential	nonessential	essential
rme-2	1.00184	0.786996	nonessential	nonessential	nonessential	nonessential	essential
rnr-2	0.593997	1.9614e-23	essential	essential	essential	essential	essential
rpl-15	1.03135	1	nonessential	nonessential	nonessential	nonessential	essential
rpl-23	0.128974	4.45141e-05	essential	essential	essential	essential	essential
rpl-25.1	0.520483	1.68315e-36	essential	essential	essential	essential	nonessential
rpn-1	1.01773	1	nonessential	nonessential	nonessential	nonessential	essential
rpn-3	0.129061	8.8788e-74	essential	essential	essential	essential	essential
rpn-7	0.0728638	6.18414e-05	essential	essential	essential	essential	essential
rps-13	0.199084	5.05312e-54	essential	essential	essential	essential	essential
rps-14	0.146705	4.56537e-06	essential	essential	essential	essential	essential
rps-24	0.147852	2.49126e-52	essential	essential	essential	essential	essential
rps-29	0.178732	1.24656e-60	essential	essential	essential	essential	essential
rpt-5	0.121491	1.16424e-84	essential	essential	essential	essential	essential
rrp-1	0.509747	1.25138e-36	essential	essential	essential	essential	nonessential
rrp-8	1.00208	0.747895	nonessential	nonessential	nonessential	nonessential	nonessential
sac-1	1.00823	1	nonessential	nonessential	nonessential	nonessential	nonessential
sec-3	0.994812	0.241302	nonessential	nonessential	nonessential	nonessential	nonessential
sox-2	0.981292	0.068122	nonessential	nonessential	nonessential	nonessential	conditional
spcs-3	0.228748	1.09006e-57	essential	essential	essential	essential	essential
spl-1	0.838242	2.62449e-14	essential	essential	nonessential	essential	nonessential
sre-6	0.978864	0.0848077	nonessential	nonessential	nonessential	nonessential	nonessential
stc-1	0.548245	3.99115e-22	essential	essential	essential	essential	nonessential
sucg-1	1.01618	1	nonessential	nonessential	nonessential	nonessential	nonessential
T06E6.1	0.478808	4.56831e-26	essential	essential	essential	essential	nonessential
tag-151	0.496874	8.77676e-24	essential	essential	essential	essential	nonessential
tag-267	0.817511	6.91213e-10	essential	essential	nonessential	essential	nonessential
tct-1	0.949066	8.32e-05	essential	essential	nonessential	nonessential	nonessential
tomm-20	0.922455	1.02415e-10	essential	essential	nonessential	nonessential	nonessential
ttr-14	0.733677	1.08576e-08	essential	essential	essential	essential	essential
txdc-9	1.01108	1	nonessential	nonessential	nonessential	nonessential	essential
ulp-1	1.01214	1	nonessential	nonessential	nonessential	nonessential	nonessential
unc-120	1.02608	1	nonessential	nonessential	nonessential	nonessential	nonessential
unc-45	0.457253	2.1805e-27	essential	essential	essential	essential	essential
uri-1	0.977963	4.08681e-05	essential	essential	nonessential	nonessential	essential
vab-23	0.991489	0.00571757	essential	essential	nonessential	nonessential	conditional
wdr-46	1.01757	1	nonessential	nonessential	nonessential	nonessential	nonessential
wee-1.3	0.954898	0.0128122	essential	nonessential	nonessential	nonessential	essential
Y41C4A.9	0.997547	0.278958	nonessential	nonessential	nonessential	nonessential	nonessential
Y66H1A.4	0.775577	2.12499e-16	essential	essential	nonessential	essential	nonessential
ykt-6	0.642196	2.04305e-27	essential	essential	essential	essential	essential
zig-6	1.01705	1	nonessential	nonessential	nonessential	nonessential	nonessential
ZK430.7	0.382775	4.116e-48	essential	essential	essential	essential	nonessential
ZK686.2	0.952949	9.66389e-08	essential	essential	nonessential	nonessential	nonessential
ZK899.2	0.958286	0.000198545	essential	essential	nonessential	nonessential	nonessential
sma-4	0.978011	6.2626e-05	essential	essential	nonessential	nonessential	conditional
fkh-6	0.489559	6.80235e-31	essential	essential	essential	essential	essential
cchl-1	0.970309	0.00337186	essential	essential	nonessential	nonessential	essential
lbp-5	0.989897	0.00404045	essential	essential	nonessential	nonessential	nonessential
ceh-20	0.940564	4.48196e-05	essential	essential	nonessential	nonessential	nonessential
mrpl-41	1.01021	1	nonessential	nonessential	nonessential	nonessential	nonessential
T25G3.3	0.512309	1.41655e-34	essential	essential	essential	essential	essential
paa-1	0.188515	1.02633e-59	essential	essential	essential	essential	essential
T04G9.4	0.946605	0.00217081	essential	essential	nonessential	nonessential	essential
prx-13	0.943768	0.000629741	essential	essential	nonessential	nonessential	nonessential
pat-10	0.24416	2.2218e-71	essential	essential	essential	essential	essential
epg-5	1.01311	1	nonessential	nonessential	nonessential	nonessential	nonessential
T20B12.3	0.717833	1.16469e-18	essential	essential	essential	essential	nonessential
calu-1	0.860736	9.39448e-12	essential	essential	nonessential	essential	conditional
F58F12.1	0.153387	2.13715e-47	essential	essential	essential	essential	nonessential
gbf-1	0.604877	1.42545e-24	essential	essential	essential	essential	essential
F44G4.1	0.606286	2.4179e-06	essential	essential	essential	essential	nonessential
pbs-6	0.0871197	3.18055e-07	essential	essential	essential	essential	essential
rev-1	1.02451	1	nonessential	nonessential	nonessential	nonessential	essential
bli-1	0.408716	9.88909e-42	essential	essential	essential	essential	conditional
pfn-1	1.00458	1	nonessential	nonessential	nonessential	nonessential	essential
unc-3	1.00087	0.841273	nonessential	nonessential	nonessential	nonessential	nonessential
aps-1	0.130575	5.77416e-48	essential	essential	essential	essential	essential
spdl-1	0.983127	0.0612621	nonessential	nonessential	nonessential	nonessential	essential
ina-1	0.954955	0.00636197	essential	essential	nonessential	nonessential	nonessential
fars-3	0.0893265	1.25213e-06	essential	essential	essential	essential	essential
exos-1	0.971872	5.71536e-06	essential	essential	nonessential	nonessential	nonessential
K07F5.14	0.828152	3.87545e-11	essential	essential	nonessential	essential	nonessential
col-38	0.923532	3.60706e-06	essential	essential	nonessential	nonessential	nonessential
elo-5	0.324532	3.577e-38	essential	essential	essential	essential	nonessential
B0024.4	1.0283	1	nonessential	nonessential	nonessential	nonessential	nonessential
mlc-3	0.971932	0.00273607	essential	essential	nonessential	nonessential	nonessential
spd-5	0.52321	7.378e-50	essential	essential	essential	essential	essential
frg-1	0.990635	0.00583154	essential	essential	nonessential	nonessential	nonessential
cwc-15	0.52162	4.09402e-08	essential	essential	essential	essential	essential
C36H8.1	0.952635	1.47e-05	essential	essential	nonessential	nonessential	conditional
pept-3	0.99735	0.435067	nonessential	nonessential	nonessential	nonessential	nonessential
mrps-11	0.918299	1.77947e-09	essential	essential	nonessential	nonessential	nonessential
gtf-2E1	0.872807	2.04727e-05	essential	essential	nonessential	essential	nonessential
prp-38	0.234881	5.59614e-45	essential	essential	essential	essential	essential
mig-32	0.476857	1.87478e-23	essential	essential	essential	essential	conditional
pbs-4	0.197305	3.3075e-46	essential	essential	essential	essential	essential
tufm-2	0.999704	0.625559	nonessential	nonessential	nonessential	nonessential	nonessential
rnp-4	0.908053	0.00900766	essential	essential	nonessential	nonessential	essential
Y44F5A.1	1.02348	1	nonessential	nonessential	nonessential	nonessential	nonessential
immp-1	1.00221	0.938298	nonessential	nonessential	nonessential	nonessential	nonessential
qua-1	0.943103	0.000147389	essential	essential	nonessential	nonessential	nonessential
die-1	0.707239	4.81425e-15	essential	essential	essential	essential	essential
dpy-11	0.928016	3.54619e-09	essential	essential	nonessential	nonessential	nonessential
pkc-3	0.514329	4.56537e-06	essential	essential	essential	essential	essential
cox-4	0.287248	1.6968e-40	essential	essential	essential	essential	nonessential
H41C03.1	1.00463	1	nonessential	nonessential	nonessential	nonessential	nonessential
sups-1	0.983137	0.000803122	essential	essential	nonessential	nonessential	nonessential
sars-2	1.01949	1	nonessential	nonessential	nonessential	nonessential	nonessential
ztf-8	1.00593	1	nonessential	nonessential	nonessential	nonessential	nonessential
mina-1	1.03474	1	nonessential	nonessential	nonessential	nonessential	nonessential
ZK632.2	0.932649	1.66382e-05	essential	essential	nonessential	nonessential	nonessential
hel-1	0.0923548	8.82e-06	essential	essential	essential	essential	conditional
lin-31	1.00267	0.862991	nonessential	nonessential	nonessential	nonessential	nonessential
unc-47	1.02328	1	nonessential	nonessential	nonessential	nonessential	nonessential
rsp-8	0.986954	0.00327409	essential	essential	nonessential	nonessential	nonessential
fasn-1	0.0979658	1.7836e-78	essential	essential	essential	essential	essential
lpd-9	0.933665	1.78994e-05	essential	essential	nonessential	nonessential	conditional
sart-1	0.471386	3.22845e-30	essential	essential	essential	essential	essential
ifo-1	0.52999	1.332e-32	essential	essential	essential	essential	nonessential
mlc-5	0.794586	8.036e-11	essential	essential	nonessential	essential	essential
sap-49	0.489504	3.052e-35	essential	essential	essential	essential	essential
let-70	0.279757	2.6166e-52	essential	essential	essential	essential	essential
F25H8.2	1.00704	1	nonessential	nonessential	nonessential	nonessential	nonessential
Y48A6B.3	0.939327	2.4713e-05	essential	essential	nonessential	nonessential	nonessential
Y4C6B.2	0.982312	0.00787161	essential	essential	nonessential	nonessential	nonessential
cks-1	0.96424	0.00327409	essential	essential	nonessential	nonessential	essential
dpy-13	0.92109	1.66382e-05	essential	essential	nonessential	nonessential	nonessential
F58A6.1	0.93879	0.000346101	essential	essential	nonessential	nonessential	nonessential
prp-19	0.520161	3.19021e-33	essential	essential	essential	essential	essential
syf-1	0.110663	0.000139944	essential	essential	essential	essential	essential
rps-25	0.804405	2.07978e-14	essential	essential	nonessential	essential	nonessential
dpy-4	0.962468	0.00185047	essential	essential	nonessential	nonessential	nonessential
fos-1	0.365915	9.27733e-53	essential	essential	essential	essential	conditional
teg-4	0.192419	2.06748e-42	essential	essential	essential	essential	essential
imp-2	0.684607	7.84e-33	essential	essential	essential	essential	nonessential
sptf-3	0.987192	0.00787161	essential	essential	nonessential	nonessential	nonessential
Y11D7A.9	0.902376	0.000476609	essential	essential	nonessential	nonessential	nonessential
egg-3	0.949231	0.000647521	essential	essential	nonessential	nonessential	essential
rpl-14	0.120761	2.0531e-72	essential	essential	essential	essential	essential
T24H10.1	0.987992	0.0198031	essential	nonessential	nonessential	nonessential	nonessential
T26A8.4	0.93769	9.59473e-05	essential	essential	nonessential	nonessential	nonessential
zyg-9	0.909763	1.39975e-06	essential	essential	nonessential	nonessential	essential
F43G9.12	0.52206	3.33656e-35	essential	essential	essential	essential	essential
ZK795.3	0.563132	5.0225e-23	essential	essential	essential	essential	nonessential
slcf-1	1.00935	1	nonessential	nonessential	nonessential	nonessential	nonessential
T20H4.5	0.495002	1.50267e-26	essential	essential	essential	essential	essential
eif-3.E	0.275999	8.70975e-66	essential	essential	essential	essential	essential
umps-1	0.989984	0.0318123	essential	nonessential	nonessential	nonessential	nonessential
pup-2	0.973577	0.0925608	nonessential	nonessential	nonessential	nonessential	nonessential
D2030.4	0.798561	5.94837e-12	essential	essential	nonessential	essential	nonessential
stt-3	0.964152	0.048606	essential	nonessential	nonessential	nonessential	essential
mrpl-4	0.619312	2.0776e-34	essential	essential	essential	essential	nonessential
uaf-2	0.262117	2.4179e-06	essential	essential	essential	essential	essential
W07E6.2	0.630066	2.39056e-27	essential	essential	essential	essential	nonessential
rps-3	0.44001	0.00044835	essential	essential	essential	essential	essential
T08B1.1	0.513198	6.67252e-49	essential	essential	essential	essential	nonessential
eif-6	0.410567	1.7283e-55	essential	essential	essential	essential	nonessential
Y75B8A.7	0.997764	0.401756	nonessential	nonessential	nonessential	nonessential	nonessential
crt-1	0.997439	0.263776	nonessential	nonessential	nonessential	nonessential	nonessential
sas-5	0.93074	0.000187161	essential	essential	nonessential	nonessential	essential
mtr-4	0.98967	0.0754174	nonessential	nonessential	nonessential	nonessential	nonessential
hnd-1	1.00769	1	nonessential	nonessential	nonessential	nonessential	nonessential
div-1	1.02821	1	nonessential	nonessential	nonessential	nonessential	essential
ceh-6	0.978381	3.15e-05	essential	essential	nonessential	nonessential	nonessential
C15H9.4	0.993305	0.0445455	essential	nonessential	nonessential	nonessential	nonessential
ceh-13	0.964612	1.16961e-10	essential	essential	nonessential	nonessential	nonessential
dhs-28	0.97972	0.00503067	essential	essential	nonessential	nonessential	nonessential
fzo-1	0.990728	0.00149465	essential	essential	nonessential	nonessential	nonessential
C39B10.1	1.00349	1	nonessential	nonessential	nonessential	nonessential	nonessential
Y37D8A.16	0.907373	1.82965e-08	essential	essential	nonessential	nonessential	nonessential
F29A7.6	0.971381	0.00161439	essential	essential	nonessential	nonessential	nonessential
Y53C12B.1	0.439199	1.74767e-29	essential	essential	essential	essential	nonessential
C43E11.9	0.433274	1.1662e-42	essential	essential	essential	essential	nonessential
sma-3	1.00378	1	nonessential	nonessential	nonessential	nonessential	nonessential
R148.7	1.01458	1	nonessential	nonessential	nonessential	nonessential	nonessential
dpy-9	0.674664	3.19021e-33	essential	essential	essential	essential	nonessential
cpf-1	0.90902	1.73518e-08	essential	essential	nonessential	nonessential	essential
F33H2.6	0.990658	0.11578	nonessential	nonessential	nonessential	nonessential	nonessential
dis-3	0.514928	3.05863e-28	essential	essential	essential	essential	essential
rps-1	0.101106	3.1948e-55	essential	essential	essential	essential	essential
bcas-2	0.93215	1.34788e-05	essential	essential	nonessential	nonessential	essential
elo-2	0.801337	8.82e-09	essential	essential	nonessential	essential	nonessential
rbbp-5	0.966883	0.000243439	essential	essential	nonessential	nonessential	nonessential
srpa-72	0.903512	1.62695e-05	essential	essential	nonessential	nonessential	essential
rpl-35	0.0792672	8.50871e-54	essential	essential	essential	essential	essential
ostd-1	0.546265	7.77262e-42	essential	essential	essential	essential	essential
prx-19	0.965968	0.00823829	essential	essential	nonessential	nonessential	nonessential
C35D10.6	1.01123	1	nonessential	nonessential	nonessential	nonessential	nonessential
lpd-2	0.906365	5.49208e-05	essential	essential	nonessential	nonessential	nonessential
prx-10	0.997824	0.401756	nonessential	nonessential	nonessential	nonessential	conditional
pat-3	0.107227	4.56537e-06	essential	essential	essential	essential	essential
F47B8.10	1.01863	1	nonessential	nonessential	nonessential	nonessential	nonessential
tads-1	0.633812	1.59218e-19	essential	essential	essential	essential	essential
mes-3	0.98677	0.001512	essential	essential	nonessential	nonessential	conditional
ZC373.5	1.02129	1	nonessential	nonessential	nonessential	nonessential	nonessential
prp-17	0.741029	3.61069e-26	essential	essential	essential	essential	essential
pnp-1	0.996624	0.373935	nonessential	nonessential	nonessential	nonessential	nonessential
mrpl-2	0.963573	2.47468e-05	essential	essential	nonessential	nonessential	nonessential
